# Supplementary material for: Interferon-related inflammaging links epigenetic age acceleration to multimorbidity
Source: Cell Genom. 2026 Apr 17;6(6):101218. doi: 10.1016/j.xgen.2026.101218 (PMC13261661; doi:10.1016/j.xgen.2026.101218)
Supplement: Table S1. The correlation results between inflammatory proteins and aging scores in the BCG-PRIME cohort, related to Figure 3 [file mmc2.xlsx]

## Sheet: Sheet1
estimate	p	padj	value	protein	Category
0.00263065	0.719101	0.780042	0.000376736	IL8	AgeAccelPheno
0.0201156	0.00470878	0.0188351	0.0468108	VEGFA	AgeAccelPheno
0.0172088	0.0177296	0.0472789	0.0301378	CD8A	AgeAccelPheno
0.0202355	0.00539492	0.0203103	0.0458944	CDCP1	AgeAccelPheno
0.0118416	0.104825	0.172021	0.0115992	CD244	AgeAccelPheno
0.0208406	0.00393978	0.0188351	0.0501117	IL7	AgeAccelPheno
0.0141778	0.0521669	0.0989167	0.0181845	OPG	AgeAccelPheno
0.0154122	0.0331215	0.0706592	0.0228083	LAP.TGF.beta.1	AgeAccelPheno
0.0096411	0.183521	0.26694	0.00709887	uPA	AgeAccelPheno
0.00805609	0.262931	0.354835	0.00467381	IL.17C	AgeAccelPheno
0.0103217	0.15683	0.233421	0.00830458	MCP.1	AgeAccelPheno
0.0226207	0.0016694	0.0133552	0.0628276	CXCL11	AgeAccelPheno
0.00642872	0.377852	0.456274	0.00271728	AXIN1	AgeAccelPheno
0.0112525	0.12491	0.199857	0.0101655	TRAIL	AgeAccelPheno
0.0238084	0.00105874	0.0112933	0.0708348	CXCL9	AgeAccelPheno
0.00856149	0.241068	0.335398	0.00528981	CST5	AgeAccelPheno
0.0248397	0.000447251	0.00954135	0.0831993	OSM	AgeAccelPheno
0.00733257	0.312111	0.399501	0.00370802	CXCL1	AgeAccelPheno
0.0208926	0.00351046	0.0188351	0.0512836	CCL4	AgeAccelPheno
0.00288104	0.69418	0.765991	0.000456726	CD6	AgeAccelPheno
-0.00674109	0.354637	0.436476	-0.00303495	SCF	AgeAccelPheno
0.0170504	0.0166274	0.0472578	0.0303357	IL18	AgeAccelPheno
0.0274703	0.000138521	0.00886534	0.105994	TGF.alpha	AgeAccelPheno
0.00300271	0.682491	0.765991	0.000498158	MCP.4	AgeAccelPheno
0.0173589	0.0169833	0.0472578	0.0307249	CCL11	AgeAccelPheno
0.016163	0.0224628	0.0575048	0.0266453	TNFSF14	AgeAccelPheno
0.0109354	0.131996	0.205488	0.00961699	MMP.1	AgeAccelPheno
0.0158807	0.0283419	0.0671807	0.0245765	LIF.R	AgeAccelPheno
0.0237703	0.000812061	0.0112933	0.07346	FGF.21	AgeAccelPheno
0.0134971	0.0525495	0.0989167	0.0172686	CCL19	AgeAccelPheno
0.0196529	0.00678921	0.0241394	0.0426111	IL.10RB	AgeAccelPheno
0.0225991	0.00136839	0.012511	0.0647189	IL.18R1	AgeAccelPheno
0.0222484	0.00205748	0.014631	0.059774	PD.L1	AgeAccelPheno
0.00920774	0.191388	0.272196	0.00661195	CXCL5	AgeAccelPheno
0.00810149	0.266126	0.354835	0.00465765	TRANCE	AgeAccelPheno
0.0247059	0.000394439	0.00954135	0.0840994	HGF	AgeAccelPheno
0.00740032	0.300684	0.39273	0.00386215	IL.12B	AgeAccelPheno
0.0109003	0.134851	0.205488	0.00948484	MMP.10	AgeAccelPheno
0.0205848	0.00446552	0.0188351	0.0483769	IL10	AgeAccelPheno
0.0156782	0.0300785	0.0687509	0.0238582	TNF	AgeAccelPheno
0.0212254	0.00366917	0.0188351	0.051693	CCL23	AgeAccelPheno
0.00245094	0.735197	0.78421	0.000327437	CD5	AgeAccelPheno
0.0158772	0.0258022	0.0635131	0.0252184	CCL3	AgeAccelPheno
0.018455	0.0112421	0.0342616	0.0359717	Flt3L	AgeAccelPheno
0.00563194	0.435578	0.506854	0.00203276	CXCL6	AgeAccelPheno
0.0210649	0.0037719	0.0188351	0.0510496	CXCL10	AgeAccelPheno
0.0191682	0.00736575	0.024811	0.0408816	X4E.BP1	AgeAccelPheno
0.0047539	0.5094	0.582171	0.00139261	CCL28	AgeAccelPheno
0.00145212	0.839909	0.853241	0.000110024	DNER	AgeAccelPheno
0.0130612	0.0727972	0.129417	0.0148622	EN.RAGE	AgeAccelPheno
0.0207273	0.00420019	0.0188351	0.0492632	CD40	AgeAccelPheno
0.0188193	0.00970495	0.0310558	0.0378834	IFN.gamma	AgeAccelPheno
0.0155314	0.0323453	0.0706592	0.0231447	FGF.19	AgeAccelPheno
0.0132829	0.0687821	0.125773	0.0154418	MCP.2	AgeAccelPheno
0.00709678	0.331547	0.416059	0.00340258	CCL25	AgeAccelPheno
0.0151157	0.0384021	0.0792818	0.0213984	CX3CL1	AgeAccelPheno
0.0119328	0.101174	0.172021	0.0118723	TNFRSF9	AgeAccelPheno
0.000900969	0.902072	0.902072	4.03265e-05	NT.3	AgeAccelPheno
0.00151802	0.830807	0.853241	0.0001222	TWEAK	AgeAccelPheno
0.014507	0.0425878	0.0851757	0.019885	CCL20	AgeAccelPheno
0.0119271	0.102348	0.172021	0.0118069	STAMBP	AgeAccelPheno
0.00211995	0.771745	0.8097	0.000238549	ADA	AgeAccelPheno
0.00593393	0.411534	0.487744	0.00228809	TNFB	AgeAccelPheno
0.0235924	0.00104003	0.0112933	0.0703751	CSF.1	AgeAccelPheno
0.0175759	0.141676	0.210866	0.0149167	IL8	AgeAccelGrim
0.0437798	0.000161459	0.00220543	0.16601	VEGFA	AgeAccelGrim
0.0256671	0.0308893	0.0642432	0.0387623	CD8A	AgeAccelGrim
0.0320541	0.00712698	0.0253404	0.0688232	CDCP1	AgeAccelGrim
0.0152623	0.202034	0.263882	0.0106008	CD244	AgeAccelGrim
0.0114886	0.334205	0.403568	0.00546841	IL7	AgeAccelGrim
0.0172796	0.148841	0.216496	0.014295	OPG	AgeAccelGrim
0.0220621	0.0627077	0.114686	0.0265337	LAP.TGF.beta.1	AgeAccelGrim
0.021839	0.0654809	0.11641	0.0258549	uPA	AgeAccelGrim
0.0194053	0.099246	0.162865	0.0194691	IL.17C	AgeAccelGrim
0.0168082	0.159125	0.22137	0.0134173	MCP.1	AgeAccelGrim
0.0288965	0.0144503	0.0369928	0.0531731	CXCL11	AgeAccelGrim
0.0166559	0.162569	0.22137	0.0131409	AXIN1	AgeAccelGrim
0.0194804	0.104656	0.16745	0.0190954	TRAIL	AgeAccelGrim
0.0446201	0.000172299	0.00220543	0.167937	CXCL9	AgeAccelGrim
0.00905994	0.448915	0.495355	0.00315137	CST5	AgeAccelGrim
0.047326	4.18154e-05	0.00158204	0.207224	OSM	AgeAccelGrim
0.0139231	0.24102	0.308506	0.00860371	CXCL1	AgeAccelGrim
0.0340792	0.00363956	0.0202153	0.0831176	CCL4	AgeAccelGrim
0.0169632	0.156882	0.22137	0.0136456	CD6	AgeAccelGrim
-0.0121351	0.308792	0.380052	-0.00619295	SCF	AgeAccelGrim
0.0428148	0.000222017	0.00236818	0.156429	IL18	AgeAccelGrim
0.0430586	0.000267506	0.00244577	0.153834	TGF.alpha	AgeAccelGrim
0.00670703	0.576792	0.619184	0.00160285	MCP.4	AgeAccelGrim
0.0306687	0.0099584	0.0299102	0.0613929	CCL11	AgeAccelGrim
0.0303366	0.00881201	0.0296825	0.0623395	TNFSF14	AgeAccelGrim
0.0260256	0.0282951	0.0624443	0.0402952	MMP.1	AgeAccelGrim
0.017827	0.13349	0.203413	0.0155906	LIF.R	AgeAccelGrim
0.0446981	0.000115626	0.00220543	0.175974	FGF.21	AgeAccelGrim
0.0243311	0.0327242	0.0642432	0.0361348	CCL19	AgeAccelGrim
0.0305218	0.0102816	0.0299102	0.0606754	IL.10RB	AgeAccelGrim
0.0312301	0.00701321	0.0253404	0.0672721	IL.18R1	AgeAccelGrim
0.0378306	0.001365	0.00970666	0.10838	PD.L1	AgeAccelGrim
0.00875116	0.448607	0.495355	0.00304657	CXCL5	AgeAccelGrim
-0.00202724	0.865168	0.893077	-0.000127512	TRANCE	AgeAccelGrim
0.0462033	4.94387e-05	0.00158204	0.198948	HGF	AgeAccelGrim
0.0107315	0.359431	0.410778	0.00476891	IL.12B	AgeAccelGrim
0.0332589	0.00515847	0.022817	0.0760791	MMP.10	AgeAccelGrim
0.029394	0.0132785	0.0354093	0.0551683	IL10	AgeAccelGrim
0.0328964	0.00534774	0.022817	0.074735	TNF	AgeAccelGrim
0.0333784	0.00528768	0.022817	0.0759938	CCL23	AgeAccelGrim
0.0252037	0.0331254	0.0642432	0.0372975	CD5	AgeAccelGrim
0.0396582	0.000635084	0.00508067	0.126794	CCL3	AgeAccelGrim
0.0163199	0.172311	0.229749	0.0124633	Flt3L	AgeAccelGrim
-0.00103293	0.930437	0.935533	-3.23443e-05	CXCL6	AgeAccelGrim
0.0222373	0.0627189	0.114686	0.0267426	CXCL10	AgeAccelGrim
0.0250294	0.0329071	0.0642432	0.0371113	X4E.BP1	AgeAccelGrim
0.0130341	0.269009	0.33758	0.00743245	CCL28	AgeAccelGrim
0.00650404	0.580485	0.619184	0.00153631	DNER	AgeAccelGrim
0.0343891	0.00379037	0.0202153	0.0832671	EN.RAGE	AgeAccelGrim
0.0354222	0.00279593	0.017894	0.0904497	CD40	AgeAccelGrim
0.0308794	0.00955252	0.0299102	0.0623728	IFN.gamma	AgeAccelGrim
0.0295854	0.0126855	0.0352987	0.0561144	FGF.19	AgeAccelGrim
0.0265569	0.0261099	0.0596799	0.0420447	MCP.2	AgeAccelGrim
0.0269664	0.0238354	0.0564988	0.0437604	CCL25	AgeAccelGrim
0.0183868	0.124507	0.194353	0.0166364	CX3CL1	AgeAccelGrim
0.0269231	0.0236701	0.0564988	0.0437716	TNFRSF9	AgeAccelGrim
0.00547976	0.647597	0.679446	0.001034	NT.3	AgeAccelGrim
-0.0107855	0.353588	0.410778	-0.0048697	TWEAK	AgeAccelGrim
0.0204545	0.0810214	0.140145	0.0223241	CCL20	AgeAccelGrim
0.0197076	0.0992455	0.162865	0.0197725	STAMBP	AgeAccelGrim
0.0111486	0.351234	0.410778	0.00506598	ADA	AgeAccelGrim
0.000957464	0.935533	0.935533	2.77097e-05	TNFB	AgeAccelGrim
0.0324839	0.00592957	0.0237183	0.0723409	CSF.1	AgeAccelGrim
-0.0177491	0.133385	0.818631	-0.0155286	IL8	AgeAccelerationResidualHannum
-0.0100524	0.385408	0.839708	-0.00416248	VEGFA	AgeAccelerationResidualHannum
0.0113284	0.336581	0.839708	0.00535734	CD8A	AgeAccelerationResidualHannum
0.000672729	0.954683	0.985479	1.35493e-05	CDCP1	AgeAccelerationResidualHannum
0.00310838	0.792953	0.957529	0.000313177	CD244	AgeAccelerationResidualHannum
0.00856471	0.466721	0.839708	0.00283443	IL7	AgeAccelerationResidualHannum
-0.00640802	0.588694	0.868519	-0.00147456	OPG	AgeAccelerationResidualHannum
-0.00661015	0.57362	0.868519	-0.00159553	LAP.TGF.beta.1	AgeAccelerationResidualHannum
-0.0128188	0.274962	0.839708	-0.00718785	uPA	AgeAccelerationResidualHannum
0.00520109	0.655561	0.891507	0.00095381	IL.17C	AgeAccelerationResidualHannum
-0.013353	0.258209	0.839708	-0.00785193	MCP.1	AgeAccelerationResidualHannum
-0.00361141	0.758177	0.933141	-0.000434198	CXCL11	AgeAccelerationResidualHannum
-0.00551758	0.640309	0.890864	-0.00106826	AXIN1	AgeAccelerationResidualHannum
0.0153828	0.195336	0.818631	0.0109097	TRAIL	AgeAccelerationResidualHannum
0.0207375	0.0797328	0.818631	0.0227773	CXCL9	AgeAccelerationResidualHannum
-0.0177313	0.13351	0.818631	-0.0155058	CST5	AgeAccelerationResidualHannum
0.0147889	0.20005	0.818631	0.0103354	OSM	AgeAccelerationResidualHannum
3.09231e-05	0.997901	0.997901	2.82202e-08	CXCL1	AgeAccelerationResidualHannum
0.00776006	0.505462	0.839708	0.00229939	CCL4	AgeAccelerationResidualHannum
0.000129379	0.9913	0.997901	4.90971e-07	CD6	AgeAccelerationResidualHannum
-0.0105143	0.372597	0.839708	-0.00450812	SCF	AgeAccelerationResidualHannum
0.00185223	0.872845	0.980037	0.000109398	IL18	AgeAccelerationResidualHannum
0.0151649	0.197793	0.818631	0.0106729	TGF.alpha	AgeAccelerationResidualHannum
-0.0108441	0.36134	0.839708	-0.00479402	MCP.4	AgeAccelerationResidualHannum
-0.000716457	0.95167	0.985479	-1.54136e-05	CCL11	AgeAccelerationResidualHannum
0.0144876	0.20753	0.818631	0.00989388	TNFSF14	AgeAccelerationResidualHannum
-0.00222524	0.850083	0.971523	-0.000156966	MMP.1	AgeAccelerationResidualHannum
-0.00133042	0.909977	0.985479	-5.45069e-05	LIF.R	AgeAccelerationResidualHannum
0.00792499	0.493692	0.839708	0.00242936	FGF.21	AgeAccelerationResidualHannum
0.00875924	0.438151	0.839708	0.00313911	CCL19	AgeAccelerationResidualHannum
0.00450239	0.703107	0.891507	0.000688769	IL.10RB	AgeAccelerationResidualHannum
0.00833248	0.468991	0.839708	0.00274002	IL.18R1	AgeAccelerationResidualHannum
0.0117978	0.315655	0.839708	0.00590819	PD.L1	AgeAccelerationResidualHannum
0.00769824	0.500295	0.839708	0.00231543	CXCL5	AgeAccelerationResidualHannum
0.0170869	0.147234	0.818631	0.0142162	TRANCE	AgeAccelerationResidualHannum
0.00422709	0.71042	0.891507	0.00062766	HGF	AgeAccelerationResidualHannum
0.0103072	0.373408	0.839708	0.00440959	IL.12B	AgeAccelerationResidualHannum
-0.004993	0.67273	0.891507	-0.000859589	MMP.10	AgeAccelerationResidualHannum
0.0307562	0.00875445	0.453607	0.0632893	IL10	AgeAccelerationResidualHannum
0.0154259	0.188387	0.818631	0.011183	TNF	AgeAccelerationResidualHannum
0.000852269	0.942895	0.985479	2.1764e-05	CCL23	AgeAccelerationResidualHannum
0.00470563	0.688377	0.891507	0.000763127	CD5	AgeAccelerationResidualHannum
0.00939524	0.416635	0.839708	0.00357248	CCL3	AgeAccelerationResidualHannum
0.00270081	0.819547	0.963873	0.000233421	Flt3L	AgeAccelerationResidualHannum
-0.00595587	0.610677	0.868519	-0.00127568	CXCL6	AgeAccelerationResidualHannum
0.00669043	0.572038	0.868519	0.00162293	CXCL10	AgeAccelerationResidualHannum
-0.0013542	0.907372	0.985479	-5.71671e-05	X4E.BP1	AgeAccelerationResidualHannum
-0.00763564	0.512803	0.839708	-0.00221471	CCL28	AgeAccelerationResidualHannum
-0.00739996	0.524818	0.839708	-0.00207193	DNER	AgeAccelerationResidualHannum
0.00770881	0.513939	0.839708	0.00222853	EN.RAGE	AgeAccelerationResidualHannum
0.00255644	0.828329	0.963873	0.00020911	CD40	AgeAccelerationResidualHannum
0.0128714	0.276464	0.839708	0.00718691	IFN.gamma	AgeAccelerationResidualHannum
0.0174308	0.138619	0.818631	0.0149587	FGF.19	AgeAccelerationResidualHannum
-0.014197	0.23024	0.818631	-0.00905514	MCP.2	AgeAccelerationResidualHannum
-0.018175	0.124215	0.818631	-0.0164634	CCL25	AgeAccelerationResidualHannum
0.00612999	0.605045	0.868519	0.00133764	CX3CL1	AgeAccelerationResidualHannum
0.00924941	0.43328	0.839708	0.00335967	TNFRSF9	AgeAccelerationResidualHannum
-0.0180508	0.127278	0.818631	-0.01616	NT.3	AgeAccelerationResidualHannum
-0.0105796	0.357476	0.839708	-0.00472647	TWEAK	AgeAccelerationResidualHannum
0.0175706	0.129798	0.818631	0.0155804	CCL20	AgeAccelerationResidualHannum
-0.00813649	0.491946	0.839708	-0.00250671	STAMBP	AgeAccelerationResidualHannum
-0.0289049	0.0141752	0.453607	-0.0534298	ADA	AgeAccelerationResidualHannum
0.0152292	0.192728	0.818631	0.0108897	TNFB	AgeAccelerationResidualHannum
0.0142007	0.22575	0.818631	0.00917891	CSF.1	AgeAccelerationResidualHannum
-0.0166498	0.0620698	0.496558	-0.0200983	IL8	AgeAccelerationResidual
-0.00228365	0.79412	0.96968	-0.000228625	VEGFA	AgeAccelerationResidual
0.0167202	0.0599259	0.496558	0.0204386	CD8A	AgeAccelerationResidual
0.00287644	0.747643	0.96968	0.000363311	CDCP1	AgeAccelerationResidual
-0.000613665	0.9453	0.975794	-1.4992e-05	CD244	AgeAccelerationResidual
-0.00524631	0.555028	0.96968	-0.0013414	IL7	AgeAccelerationResidual
-0.0138071	0.122371	0.652646	-0.0125965	OPG	AgeAccelerationResidual
-0.00836285	0.345662	0.964572	-0.00385819	LAP.TGF.beta.1	AgeAccelerationResidual
-0.00522479	0.555974	0.96968	-0.00133204	uPA	AgeAccelerationResidual
-0.0114928	0.191412	0.942337	-0.00825215	IL.17C	AgeAccelerationResidual
-0.00212975	0.811435	0.96968	-0.000193268	MCP.1	AgeAccelerationResidual
0.00432597	0.625293	0.96968	0.000882135	CXCL11	AgeAccelerationResidual
-0.00759574	0.394197	0.964572	-0.00307085	AXIN1	AgeAccelerationResidual
0.00769649	0.391264	0.964572	0.00313656	TRAIL	AgeAccelerationResidual
0.0195477	0.0285545	0.456872	0.0301879	CXCL9	AgeAccelerationResidual
0.00122176	0.891284	0.975794	6.10686e-05	CST5	AgeAccelerationResidual
0.000348794	0.968116	0.983483	4.90841e-06	OSM	AgeAccelerationResidual
-0.00315771	0.722031	0.96968	-0.000446639	CXCL1	AgeAccelerationResidual
0.0137847	0.116774	0.652646	0.0128564	CCL4	AgeAccelerationResidual
0.00411653	0.645921	0.96968	0.000781402	CD6	AgeAccelerationResidual
-0.016616	0.061601	0.496558	-0.0201122	SCF	AgeAccelerationResidual
-0.00103646	0.905608	0.975794	-4.46296e-05	IL18	AgeAccelerationResidual
0.00275713	0.756791	0.96968	0.000333679	TGF.alpha	AgeAccelerationResidual
-0.00549122	0.540646	0.96968	-0.00146663	MCP.4	AgeAccelerationResidual
0.000664296	0.940684	0.975794	1.76411e-05	CCL11	AgeAccelerationResidual
0.00608466	0.483692	0.96968	0.00191929	TNFSF14	AgeAccelerationResidual
-0.00690722	0.437072	0.964572	-0.00248278	MMP.1	AgeAccelerationResidual
-0.00913202	0.303778	0.964572	-0.0047253	LIF.R	AgeAccelerationResidual
0.00356193	0.68383	0.96968	0.000587903	FGF.21	AgeAccelerationResidual
0.00688963	0.419379	0.964572	0.0026001	CCL19	AgeAccelerationResidual
-0.00205128	0.818168	0.96968	-0.000178785	IL.10RB	AgeAccelerationResidual
0.0093411	0.282228	0.964572	0.00513199	IL.18R1	AgeAccelerationResidual
0.00150944	0.86511	0.975794	9.49868e-05	PD.L1	AgeAccelerationResidual
-8.80072e-05	0.991862	0.991862	-3.12315e-07	CXCL5	AgeAccelerationResidual
0.00697871	0.433624	0.964572	0.00253248	TRANCE	AgeAccelerationResidual
-0.00231984	0.78732	0.96968	-0.000240912	HGF	AgeAccelerationResidual
0.00317248	0.716909	0.96968	0.000458537	IL.12B	AgeAccelerationResidual
-0.00594516	0.50536	0.96968	-0.00176214	MMP.10	AgeAccelerationResidual
0.018246	0.0398331	0.496558	0.02554	IL10	AgeAccelerationResidual
0.00968389	0.274415	0.964572	0.0054384	TNF	AgeAccelerationResidual
0.0020988	0.815314	0.96968	0.000186111	CCL23	AgeAccelerationResidual
-0.000806473	0.927491	0.975794	-2.63638e-05	CD5	AgeAccelerationResidual
0.00369957	0.672027	0.96968	0.000638595	CCL3	AgeAccelerationResidual
-0.00400295	0.654342	0.96968	-0.000737326	Flt3L	AgeAccelerationResidual
-0.0047094	0.594012	0.96968	-0.00106529	CXCL6	AgeAccelerationResidual
0.0155216	0.0820367	0.583372	0.0168564	CXCL10	AgeAccelerationResidual
0.00111596	0.898973	0.975794	5.16166e-05	X4E.BP1	AgeAccelerationResidual
-0.010986	0.212108	0.964572	-0.00739842	CCL28	AgeAccelerationResidual
-0.00754088	0.390745	0.964572	-0.00307748	DNER	AgeAccelerationResidual
0.00836567	0.348147	0.964572	0.00383346	EN.RAGE	AgeAccelerationResidual
0.00168694	0.849729	0.975794	0.000119299	CD40	AgeAccelerationResidual
0.0252322	0.00453716	0.185288	0.0591245	IFN.gamma	AgeAccelerationResidual
0.0244379	0.00579026	0.185288	0.0546749	FGF.19	AgeAccelerationResidual
0.00664194	0.45764	0.96968	0.00225478	MCP.2	AgeAccelerationResidual
-0.0143481	0.108013	0.652646	-0.0138677	CCL25	AgeAccelerationResidual
-0.00448979	0.615994	0.96968	-0.000944756	CX3CL1	AgeAccelerationResidual
0.0033279	0.709013	0.96968	0.000497009	TNFRSF9	AgeAccelerationResidual
-0.0207287	0.0201483	0.42983	-0.0351509	NT.3	AgeAccelerationResidual
-0.00903241	0.298157	0.964572	-0.00474703	TWEAK	AgeAccelerationResidual
-0.00231946	0.791483	0.96968	-0.000235561	CCL20	AgeAccelerationResidual
-0.00928089	0.299106	0.964572	-0.0048648	STAMBP	AgeAccelerationResidual
-0.0104742	0.240746	0.964572	-0.00647767	ADA	AgeAccelerationResidual
0.006027	0.495255	0.96968	0.00183927	TNFB	AgeAccelerationResidual
0.00807231	0.362098	0.964572	0.00356129	CSF.1	AgeAccelerationResidual
-0.00306175	0.664817	0.818237	-0.00054284	IL8	DNAmAge
0.0115111	0.0953148	0.244006	0.011751	VEGFA	DNAmAge
0.0201458	0.0039977	0.0284281	0.0483135	CD8A	DNAmAge
0.0211725	0.00256118	0.0234165	0.0548697	CDCP1	DNAmAge
0.00510658	0.46976	0.637461	0.00167559	CD244	DNAmAge
-0.00546123	0.436691	0.635187	-0.00196509	IL7	DNAmAge
0.0147151	0.0369114	0.13896	0.0210844	OPG	DNAmAge
-0.00172109	0.80607	0.875429	-0.000161142	LAP.TGF.beta.1	DNAmAge
0.00513279	0.464024	0.637461	0.00171158	uPA	DNAmAge
0.00752014	0.279458	0.495697	0.00416378	IL.17C	DNAmAge
0.00867035	0.218503	0.437006	0.00572714	MCP.1	DNAmAge
0.0108623	0.120098	0.284677	0.00999838	CXCL11	DNAmAge
-0.00637356	0.365502	0.615583	-0.00278595	AXIN1	DNAmAge
0.00567482	0.423703	0.630627	0.00211636	TRAIL	DNAmAge
0.0423697	8.0924e-10	5.17914e-08	0.385222	CXCL9	DNAmAge
0.0139421	0.047773	0.164641	0.018415	CST5	DNAmAge
0.00222738	0.746628	0.868803	0.000282646	OSM	DNAmAge
0.00164438	0.814628	0.875429	0.000146416	CXCL1	DNAmAge
0.0129864	0.061272	0.186734	0.0157491	CCL4	DNAmAge
0.00294099	0.677829	0.818511	0.000496673	CD6	DNAmAge
-0.00794948	0.258434	0.472565	-0.00467151	SCF	DNAmAge
0.00171423	0.803953	0.875429	0.000162456	IL18	DNAmAge
0.0117368	0.0945858	0.244006	0.0120205	TGF.alpha	DNAmAge
0.00127022	0.85787	0.885543	8.45692e-05	MCP.4	DNAmAge
0.0155723	0.0267491	0.11413	0.0244904	CCL11	DNAmAge
0.00304528	0.657358	0.818237	0.000554844	TNFSF14	DNAmAge
-0.000113124	0.987153	0.994184	-6.35276e-07	MMP.1	DNAmAge
-5.11779e-05	0.994184	0.994184	-1.29639e-07	LIF.R	DNAmAge
0.00595729	0.388467	0.624734	0.00244634	FGF.21	DNAmAge
0.0129658	0.0539254	0.172561	0.0164433	CCL19	DNAmAge
0.0102779	0.144282	0.324738	0.00864149	IL.10RB	DNAmAge
0.00947515	0.167201	0.34519	0.00735992	IL.18R1	DNAmAge
0.0123978	0.0767774	0.223352	0.0138207	PD.L1	DNAmAge
-0.003465	0.611205	0.782342	-0.000740863	CXCL5	DNAmAge
0.00262292	0.709631	0.841044	0.00039073	TRANCE	DNAmAge
0.015016	0.0265794	0.11413	0.023657	HGF	DNAmAge
0.014456	0.0359666	0.13896	0.0208759	IL.12B	DNAmAge
0.00587029	0.405092	0.624734	0.00230378	MMP.10	DNAmAge
0.0177106	0.0114395	0.066557	0.0343869	IL10	DNAmAge
0.0180953	0.00946729	0.0605906	0.0366207	TNF	DNAmAge
0.011686	0.0991347	0.244024	0.0117301	CCL23	DNAmAge
0.00813137	0.245084	0.472565	0.00496571	CD5	DNAmAge
0.0162497	0.0181597	0.0968519	0.0282889	CCL3	DNAmAge
0.00205051	0.771616	0.875429	0.000230885	Flt3L	DNAmAge
0.00152752	0.826815	0.875429	0.000126161	CXCL6	DNAmAge
0.0294726	2.42363e-05	0.000775562	0.136032	CXCL10	DNAmAge
0.00739524	0.286575	0.495697	0.00401385	X4E.BP1	DNAmAge
0.00798019	0.25138	0.472565	0.00478547	CCL28	DNAmAge
-0.0099402	0.151799	0.324738	-0.00813836	DNER	DNAmAge
0.0205627	0.00334381	0.0267505	0.0509082	EN.RAGE	DNAmAge
0.0161971	0.0208424	0.102609	0.0272282	CD40	DNAmAge
0.0231231	0.000972723	0.0155636	0.0696469	IFN.gamma	DNAmAge
0.0249835	0.000339295	0.00723828	0.0866782	FGF.19	DNAmAge
0.0101054	0.152221	0.324738	0.00826142	MCP.2	DNAmAge
0.00528116	0.454651	0.637461	0.00180785	CCL25	DNAmAge
0.00582592	0.409981	0.624734	0.00225601	CX3CL1	DNAmAge
0.0221503	0.00155001	0.0165334	0.062235	TNFRSF9	DNAmAge
-0.01189	0.0921962	0.244006	-0.0123096	NT.3	DNAmAge
-0.00486778	0.478096	0.637461	-0.00156005	TWEAK	DNAmAge
0.00444824	0.520945	0.680418	0.00125978	CCL20	DNAmAge
-0.00601389	0.394557	0.624734	-0.00242895	STAMBP	DNAmAge
-0.0138708	0.0488777	0.164641	-0.0181831	ADA	DNAmAge
0.00146026	0.834393	0.875429	0.000114819	TNFB	DNAmAge
0.0220202	0.0015428	0.0165334	0.061914	CSF.1	DNAmAge
-0.000803299	0.930871	0.986654	-2.49909e-05	IL8	DNAmAgeHannum
0.0115809	0.200626	0.414196	0.008079	VEGFA	DNAmAgeHannum
0.0202266	0.0277775	0.0888879	0.0314789	CD8A	DNAmAgeHannum
0.0269611	0.00338755	0.0271004	0.0665969	CDCP1	DNAmAgeHannum
0.0094219	0.308542	0.519649	0.00481163	CD244	DNAmAgeHannum
0.0022398	0.807718	0.891275	0.00020772	IL7	DNAmAgeHannum
0.0280551	0.00231345	0.0248419	0.0739461	OPG	DNAmAgeHannum
0.000754312	0.934554	0.986654	2.21735e-05	LAP.TGF.beta.1	DNAmAgeHannum
0.00366614	0.689846	0.802729	0.000591158	uPA	DNAmAgeHannum
0.0233134	0.0102123	0.0435724	0.0464142	IL.17C	DNAmAgeHannum
0.00553942	0.548811	0.702478	0.00144345	MCP.1	DNAmAgeHannum
0.00897569	0.327438	0.537334	0.00435205	CXCL11	DNAmAgeHannum
-0.00560872	0.54346	0.702478	-0.00148537	AXIN1	DNAmAgeHannum
0.0105954	0.254063	0.4893	0.00630487	TRAIL	DNAmAgeHannum
0.0540105	2.40019e-09	1.53612e-07	0.465557	CXCL9	DNAmAgeHannum
0.00721967	0.435089	0.618794	0.00260934	CST5	DNAmAgeHannum
0.0117935	0.191188	0.414196	0.00847414	OSM	DNAmAgeHannum
0.00497292	0.588336	0.724106	0.00114563	CXCL1	DNAmAgeHannum
0.0107466	0.237876	0.475751	0.00670213	CCL4	DNAmAgeHannum
0.000587739	0.949483	0.986654	1.32316e-05	CD6	DNAmAgeHannum
-0.00310696	0.736242	0.84142	-0.000413162	SCF	DNAmAgeHannum
0.00436754	0.629267	0.750391	0.000878595	IL18	DNAmAgeHannum
0.022993	0.0122288	0.0466207	0.0439769	TGF.alpha	DNAmAgeHannum
-0.000191359	0.983572	0.997029	-1.37659e-06	MCP.4	DNAmAgeHannum
0.0203308	0.0272993	0.0888879	0.0317943	CCL11	DNAmAgeHannum
0.00782392	0.384246	0.571902	0.00324998	TNFSF14	DNAmAgeHannum
0.00439281	0.633143	0.750391	0.000871966	MMP.1	DNAmAgeHannum
0.00692762	0.45125	0.627826	0.00239407	LIF.R	DNAmAgeHannum
0.00996019	0.270975	0.4893	0.00564813	FGF.21	DNAmAgeHannum
0.0172268	0.0506268	0.137526	0.0223193	CCL19	DNAmAgeHannum
0.0185893	0.0435781	0.126773	0.025295	IL.10RB	DNAmAgeHannum
0.0100862	0.261997	0.4893	0.0058672	IL.18R1	DNAmAgeHannum
0.0229078	0.0123836	0.0466207	0.0436886	PD.L1	DNAmAgeHannum
3.32589e-05	0.997029	0.997029	4.29753e-08	CXCL5	DNAmAgeHannum
0.00806934	0.381757	0.571902	0.0033747	TRANCE	DNAmAgeHannum
0.0251428	0.00450965	0.0288618	0.0589814	HGF	DNAmAgeHannum
0.0233943	0.0094707	0.0432946	0.047341	IL.12B	DNAmAgeHannum
0.0100765	0.275231	0.4893	0.00564586	MMP.10	DNAmAgeHannum
0.0274605	0.00271709	0.0248419	0.0704608	IL10	DNAmAgeHannum
0.0259402	0.0044906	0.0288618	0.0608996	TNF	DNAmAgeHannum
0.0147377	0.112501	0.257145	0.0139837	CCL23	DNAmAgeHannum
0.0147077	0.108278	0.256659	0.0141997	CD5	DNAmAgeHannum
0.0248437	0.00577333	0.0307911	0.0556143	CCL3	DNAmAgeHannum
0.00788437	0.394108	0.573248	0.00318832	Flt3L	DNAmAgeHannum
0.0024805	0.786264	0.882823	0.000259043	CXCL6	DNAmAgeHannum
0.0311962	0.000683892	0.0109423	0.0987363	CXCL10	DNAmAgeHannum
0.00835053	0.358506	0.568259	0.00372019	X4E.BP1	DNAmAgeHannum
0.0156637	0.0853927	0.218605	0.0167379	CCL28	DNAmAgeHannum
-0.0116932	0.198302	0.414196	-0.0082165	DNER	DNAmAgeHannum
0.0257313	0.00509619	0.0296506	0.0589954	EN.RAGE	DNAmAgeHannum
0.0223127	0.0150767	0.0536061	0.040647	CD40	DNAmAgeHannum
0.0179686	0.0515721	0.137526	0.0231361	IFN.gamma	DNAmAgeHannum
0.0239841	0.00893158	0.0432946	0.0491451	FGF.19	DNAmAgeHannum
-0.000513043	0.955821	0.986654	-1.00677e-05	MCP.2	DNAmAgeHannum
0.0083989	0.364041	0.568259	0.00368586	CCL25	DNAmAgeHannum
0.0155699	0.0923617	0.227352	0.0161072	CX3CL1	DNAmAgeHannum
0.0331574	0.000290265	0.00928848	0.117284	TNFRSF9	DNAmAgeHannum
-0.00959527	0.300247	0.519346	-0.00501374	NT.3	DNAmAgeHannum
-0.0054109	0.54734	0.702478	-0.00141626	TWEAK	DNAmAgeHannum
0.0188191	0.0376916	0.11487	0.0267938	CCL20	DNAmAgeHannum
-0.00527537	0.568788	0.713773	-0.00129273	STAMBP	DNAmAgeHannum
-0.0277151	0.00257464	0.0248419	-0.0717621	ADA	DNAmAgeHannum
0.00615477	0.501116	0.682371	0.00184681	TNFB	DNAmAgeHannum
0.0319475	0.000445074	0.00949491	0.107074	CSF.1	DNAmAgeHannum
0.00748588	0.212613	0.261678	0.00503358	IL8	DNAmPhenoAge
0.023662	4.72895e-05	0.0003203	0.102344	VEGFA	DNAmPhenoAge
0.0191846	0.00125213	0.00400683	0.0556803	CD8A	DNAmPhenoAge
0.0287574	1.15334e-06	1.47628e-05	0.170763	CDCP1	DNAmPhenoAge
0.0122741	0.0406042	0.0577482	0.0170785	CD244	DNAmPhenoAge
0.0123771	0.0377648	0.0549306	0.0176115	IL7	DNAmPhenoAge
0.0277462	2.85427e-06	3.04455e-05	0.153839	OPG	DNAmPhenoAge
0.0131367	0.0271049	0.0413028	0.0205846	LAP.TGF.beta.1	DNAmPhenoAge
0.0130491	0.0281843	0.0419487	0.0202261	uPA	DNAmPhenoAge
0.0168837	0.00412844	0.00943643	0.0402543	IL.17C	DNAmPhenoAge
0.014759	0.0135115	0.0227562	0.0275889	MCP.1	DNAmPhenoAge
0.0216367	0.00024531	0.000981242	0.0781147	CXCL11	DNAmPhenoAge
0.00307245	0.608237	0.659782	0.000663426	AXIN1	DNAmPhenoAge
0.00827947	0.169684	0.221628	0.00637816	TRAIL	DNAmPhenoAge
0.0395724	1.18434e-11	7.57981e-10	0.432389	CXCL9	DNAmPhenoAge
0.0160454	0.0072789	0.0148568	0.0343041	CST5	DNAmPhenoAge
0.0183457	0.00163689	0.00476185	0.0511108	OSM	DNAmPhenoAge
0.00776878	0.192385	0.241424	0.00556113	CXCL1	DNAmPhenoAge
0.0175257	0.00288331	0.00683452	0.0445172	CCL4	DNAmPhenoAge
0.00223539	0.710516	0.733436	0.000331791	CD6	DNAmPhenoAge
-0.00266747	0.656013	0.699747	-0.000488381	SCF	DNAmPhenoAge
0.0133572	0.0225048	0.0360077	0.0220091	IL18	DNAmPhenoAge
0.0263564	8.0128e-06	7.32599e-05	0.134318	TGF.alpha	DNAmPhenoAge
0.00568652	0.345687	0.409703	0.00262329	MCP.4	DNAmPhenoAge
0.023529	7.38375e-05	0.0003938	0.0972151	CCL11	DNAmPhenoAge
0.0103329	0.0762684	0.103855	0.0115486	TNFSF14	DNAmPhenoAge
0.0106568	0.0739287	0.102857	0.0120548	MMP.1	DNAmPhenoAge
0.0151273	0.0109631	0.0206365	0.0296504	LIF.R	DNAmPhenoAge
0.0189656	0.00115743	0.00389872	0.0556927	FGF.21	DNAmPhenoAge
0.0158648	0.0054374	0.0115998	0.0359276	CCL19	DNAmPhenoAge
0.0222763	0.000176573	0.000816027	0.0836048	IL.10RB	DNAmPhenoAge
0.0181045	0.00181432	0.00504855	0.0496295	IL.18R1	DNAmPhenoAge
0.0239497	5.00469e-05	0.0003203	0.102999	PD.L1	DNAmPhenoAge
0.0035654	0.538599	0.604743	0.000958146	CXCL5	DNAmPhenoAge
0.00412338	0.4913	0.561486	0.00127269	TRANCE	DNAmPhenoAge
0.0295097	1.98252e-07	6.34406e-06	0.197797	HGF	DNAmPhenoAge
0.014713	0.0119883	0.0218888	0.0282672	IL.12B	DNAmPhenoAge
0.0148242	0.0131121	0.0226803	0.027904	MMP.10	DNAmPhenoAge
0.0188277	0.0015339	0.00467474	0.052985	IL10	DNAmPhenoAge
0.019974	0.000731427	0.00260063	0.062635	TNF	DNAmPhenoAge
0.0224179	0.000178506	0.000816027	0.08403	CCL23	DNAmPhenoAge
0.00837888	0.158964	0.211953	0.00669221	CD5	DNAmPhenoAge
0.0215801	0.000208468	0.000889463	0.0794354	CCL3	DNAmPhenoAge
0.0160098	0.0074284	0.0148568	0.0340866	Flt3L	DNAmPhenoAge
0.00728309	0.219649	0.265236	0.00479425	CXCL6	DNAmPhenoAge
0.0296341	5.30763e-07	1.02275e-05	0.185957	CXCL10	DNAmPhenoAge
0.018165	0.00196904	0.00510055	0.04915	X4E.BP1	DNAmPhenoAge
0.0147647	0.0123125	0.0218888	0.0281954	CCL28	DNAmPhenoAge
-0.00309325	0.600542	0.659782	-0.000685021	DNER	DNAmPhenoAge
0.0207679	0.000479172	0.00180394	0.0689391	EN.RAGE	DNAmPhenoAge
0.025794	1.26178e-05	0.000100942	0.126365	CD40	DNAmPhenoAge
0.0184535	0.0019924	0.00510055	0.049836	IFN.gamma	DNAmPhenoAge
0.0180669	0.00237757	0.00585248	0.047405	FGF.19	DNAmPhenoAge
0.0136134	0.0230819	0.0360302	0.0222814	MCP.2	DNAmPhenoAge
0.0158801	0.00794056	0.0153999	0.0333506	CCL25	DNAmPhenoAge
0.01693	0.00467397	0.010315	0.0394523	CX3CL1	DNAmPhenoAge
0.0236903	6.456e-05	0.000375622	0.0992631	TNFRSF9	DNAmPhenoAge
0.00142614	0.81268	0.81268	0.000128467	NT.3	DNAmPhenoAge
0.00162562	0.780714	0.793106	0.000174768	TWEAK	DNAmPhenoAge
0.0143913	0.0142645	0.0234083	0.0265627	CCL20	DNAmPhenoAge
0.00788611	0.189096	0.241424	0.00570417	STAMBP	DNAmPhenoAge
-0.00427673	0.476328	0.554273	-0.00137751	ADA	DNAmPhenoAge
0.00221637	0.709121	0.733436	0.000330858	TNFB	DNAmPhenoAge
0.0291599	6.39219e-07	1.02275e-05	0.180626	CSF.1	DNAmPhenoAge
0.0133629	0.14633	0.195086	0.0111536	IL8	DNAmGrimAgeBasedOnPredictedAge
0.0400836	6.49118e-06	5.21575e-05	0.207941	VEGFA	DNAmGrimAgeBasedOnPredictedAge
0.0331452	0.000266911	0.000949016	0.118449	CD8A	DNAmGrimAgeBasedOnPredictedAge
0.0463985	2.89041e-07	6.1662e-06	0.303402	CDCP1	DNAmGrimAgeBasedOnPredictedAge
0.0212648	0.0205047	0.0346016	0.0358982	CD244	DNAmGrimAgeBasedOnPredictedAge
0.00448736	0.624018	0.663839	0.000919023	IL7	DNAmGrimAgeBasedOnPredictedAge
0.0346629	0.000146414	0.000585655	0.132912	OPG	DNAmGrimAgeBasedOnPredictedAge
0.016526	0.0699179	0.0952074	0.0190944	LAP.TGF.beta.1	DNAmGrimAgeBasedOnPredictedAge
0.0220325	0.0155159	0.0283719	0.0398617	uPA	DNAmGrimAgeBasedOnPredictedAge
0.0270609	0.00268394	0.00572573	0.0695798	IL.17C	DNAmGrimAgeBasedOnPredictedAge
0.0191852	0.0363536	0.055396	0.0276162	MCP.1	DNAmGrimAgeBasedOnPredictedAge
0.027846	0.00212899	0.00514036	0.0743996	CXCL11	DNAmGrimAgeBasedOnPredictedAge
0.0115873	0.206664	0.254355	0.00793423	AXIN1	DNAmGrimAgeBasedOnPredictedAge
0.0170623	0.0644816	0.0897136	0.0203137	TRAIL	DNAmGrimAgeBasedOnPredictedAge
0.0688505	7.47819e-15	4.78604e-13	0.972596	CXCL9	DNAmGrimAgeBasedOnPredictedAge
0.0175996	0.0552975	0.0791531	0.0221278	CST5	DNAmGrimAgeBasedOnPredictedAge
0.0309242	0.000521428	0.00158911	0.101518	OSM	DNAmGrimAgeBasedOnPredictedAge
0.0112921	0.216301	0.261194	0.0075086	CXCL1	DNAmGrimAgeBasedOnPredictedAge
0.0294671	0.0010604	0.00282772	0.0876507	CCL4	DNAmGrimAgeBasedOnPredictedAge
0.0119025	0.196655	0.246783	0.00840668	CD6	DNAmGrimAgeBasedOnPredictedAge
-0.00485972	0.596365	0.646904	-0.00109095	SCF	DNAmGrimAgeBasedOnPredictedAge
0.0246676	0.00587723	0.0117545	0.0550292	IL18	DNAmGrimAgeBasedOnPredictedAge
0.037464	3.56708e-05	0.000190244	0.166628	TGF.alpha	DNAmGrimAgeBasedOnPredictedAge
0.00782458	0.397156	0.469761	0.00313796	MCP.4	DNAmGrimAgeBasedOnPredictedAge
0.0356993	8.71332e-05	0.000371769	0.144932	CCL11	DNAmGrimAgeBasedOnPredictedAge
0.0205952	0.0209176	0.0346016	0.0345893	TNFSF14	DNAmGrimAgeBasedOnPredictedAge
0.0131842	0.149362	0.195086	0.010887	MMP.1	DNAmGrimAgeBasedOnPredictedAge
0.0194867	0.0326922	0.0510318	0.0289485	LIF.R	DNAmGrimAgeBasedOnPredictedAge
0.0317053	0.000385442	0.00123342	0.108243	FGF.21	DNAmGrimAgeBasedOnPredictedAge
0.0280881	0.00129158	0.00330644	0.0811431	CCL19	DNAmGrimAgeBasedOnPredictedAge
0.0328882	0.000304974	0.00102728	0.115626	IL.10RB	DNAmGrimAgeBasedOnPredictedAge
0.0257782	0.00378294	0.00780995	0.0624392	IL.18R1	DNAmGrimAgeBasedOnPredictedAge
0.0390077	1.58034e-05	9.19468e-05	0.187286	PD.L1	DNAmGrimAgeBasedOnPredictedAge
0.00161032	0.856199	0.869789	0.000108577	CXCL5	DNAmGrimAgeBasedOnPredictedAge
0.00296881	0.746457	0.770536	0.000377026	TRANCE	DNAmGrimAgeBasedOnPredictedAge
0.04626	1.00551e-07	3.21762e-06	0.323709	HGF	DNAmGrimAgeBasedOnPredictedAge
0.0273573	0.00224891	0.00514036	0.072443	IL.12B	DNAmGrimAgeBasedOnPredictedAge
0.0304282	0.000854657	0.00248627	0.0933601	MMP.10	DNAmGrimAgeBasedOnPredictedAge
0.0301444	0.000924439	0.00257235	0.0914617	IL10	DNAmGrimAgeBasedOnPredictedAge
0.0365436	5.19786e-05	0.00024389	0.156559	TNF	DNAmGrimAgeBasedOnPredictedAge
0.0369762	5.33509e-05	0.00024389	0.157994	CCL23	DNAmGrimAgeBasedOnPredictedAge
0.0245661	0.00682845	0.0132431	0.0532023	CD5	DNAmGrimAgeBasedOnPredictedAge
0.0430132	1.19444e-06	1.9111e-05	0.25476	CCL3	DNAmGrimAgeBasedOnPredictedAge
0.0206507	0.0244311	0.0390898	0.0332902	Flt3L	DNAmGrimAgeBasedOnPredictedAge
0.00512573	0.573214	0.636765	0.0012388	CXCL6	DNAmGrimAgeBasedOnPredictedAge
0.0428728	2.29131e-06	2.44407e-05	0.241799	CXCL10	DNAmGrimAgeBasedOnPredictedAge
0.022135	0.0140792	0.0265021	0.0409812	X4E.BP1	DNAmGrimAgeBasedOnPredictedAge
0.021028	0.0200629	0.0346016	0.0356972	CCL28	DNAmGrimAgeBasedOnPredictedAge
-0.00504777	0.577069	0.636765	-0.00120527	DNER	DNAmGrimAgeBasedOnPredictedAge
0.0395566	1.29329e-05	8.27708e-05	0.193365	EN.RAGE	DNAmGrimAgeBasedOnPredictedAge
0.0407749	6.51969e-06	5.21575e-05	0.211449	CD40	DNAmGrimAgeBasedOnPredictedAge
0.0279591	0.00224088	0.00514036	0.0740798	IFN.gamma	DNAmGrimAgeBasedOnPredictedAge
0.0334579	0.000230291	0.000866977	0.121711	FGF.19	DNAmGrimAgeBasedOnPredictedAge
0.0175876	0.0556545	0.0791531	0.0220636	MCP.2	DNAmGrimAgeBasedOnPredictedAge
0.0276927	0.00248193	0.00547735	0.0721454	CCL25	DNAmGrimAgeBasedOnPredictedAge
0.021191	0.0210854	0.0346016	0.0355164	CX3CL1	DNAmGrimAgeBasedOnPredictedAge
0.0401645	9.33669e-06	6.63943e-05	0.20202	TNFRSF9	DNAmGrimAgeBasedOnPredictedAge
0.00440645	0.632722	0.663839	0.000875946	NT.3	DNAmGrimAgeBasedOnPredictedAge
-0.00746822	0.403701	0.469761	-0.00294203	TWEAK	DNAmGrimAgeBasedOnPredictedAge
0.0180688	0.0449388	0.0668857	0.0243455	CCL20	DNAmGrimAgeBasedOnPredictedAge
0.0122779	0.182065	0.233044	0.00908284	STAMBP	DNAmGrimAgeBasedOnPredictedAge
-0.00519889	0.572096	0.636765	-0.00126089	ADA	DNAmGrimAgeBasedOnPredictedAge
0.000800123	0.929972	0.929972	2.52281e-05	TNFB	DNAmGrimAgeBasedOnPredictedAge
0.0427766	1.93703e-06	2.44407e-05	0.244377	CSF.1	DNAmGrimAgeBasedOnPredictedAge
0.0148242	0.088952	0.167439	0.0155779	IL8	Age
0.0261562	0.00205889	0.00846578	0.0702651	VEGFA	Age
0.0196285	0.0235256	0.0602256	0.0319643	CD8A	Age
0.0391773	5.296e-06	6.77887e-05	0.206702	CDCP1	Age
0.0110994	0.203176	0.325082	0.00768217	CD244	Age
-0.00442021	0.610492	0.71039	-0.000947341	IL7	Age
0.0471786	3.55408e-08	1.13731e-06	0.351446	OPG	Age
0.00707539	0.413844	0.519334	0.00271103	LAP.TGF.beta.1	Age
0.0169723	0.0495248	0.105653	0.0221518	uPA	Age
0.0297103	0.000493477	0.00263188	0.0982441	IL.17C	Age
0.0202183	0.0198833	0.0553274	0.0344017	MCP.1	Age
0.0165021	0.0557786	0.115156	0.020686	CXCL11	Age
-0.00329949	0.704714	0.777615	-0.00050148	AXIN1	Age
0.00175955	0.840954	0.885232	0.000132367	TRAIL	Age
0.0609936	4.92454e-13	3.1517e-11	0.750687	CXCL9	Age
0.026647	0.00211645	0.00846578	0.0712645	CST5	Age
0.00406323	0.633331	0.723807	0.000806018	OSM	Age
0.00731022	0.3987	0.519334	0.00291937	CXCL1	Age
0.00885836	0.302324	0.429973	0.00460215	CCL4	Age
0.000750578	0.931628	0.946416	2.30859e-05	CD6	Age
0.00489916	0.573235	0.695244	0.00118396	SCF	Age
0.0047741	0.575749	0.695244	0.00114467	IL18	Age
0.0202503	0.0193562	0.0553274	0.0346923	TGF.alpha	Age
0.00949897	0.278039	0.423678	0.00528043	MCP.4	Age
0.0306467	0.000389906	0.0024954	0.104476	CCL11	Age
-0.00152262	0.857568	0.885232	-0.000101607	TNFSF14	Age
0.00848925	0.327765	0.456021	0.00411251	MMP.1	Age
0.0114225	0.18743	0.307578	0.00830601	LIF.R	Age
0.00754912	0.376435	0.512592	0.00320317	FGF.21	Age
0.0175193	0.034961	0.0828705	0.0255154	CCL19	Age
0.0233695	0.00701245	0.0233338	0.0503409	IL.10RB	Age
0.00736755	0.385101	0.513468	0.0030533	IL.18R1	Age
0.0231615	0.00729181	0.0233338	0.0495	PD.L1	Age
-0.00689468	0.412853	0.519334	-0.00264897	CXCL5	Age
-0.00350502	0.687166	0.771555	-0.000571102	TRANCE	Age
0.0332883	6.09034e-05	0.000556831	0.140322	HGF	Age
0.0252239	0.00297076	0.011184	0.0637441	IL.12B	Age
0.0193726	0.025734	0.0633453	0.0307926	MMP.10	Age
0.0127792	0.140867	0.250429	0.0108776	IL10	Age
0.0243636	0.0046568	0.0165575	0.0568137	TNF	Age
0.0209784	0.0163546	0.0498426	0.037475	CCL23	Age
0.0174584	0.0430103	0.0983093	0.0238557	CD5	Age
0.0281852	0.000872439	0.00408205	0.0862261	CCL3	Age
0.00919818	0.291639	0.428703	0.00492245	Flt3L	Age
0.00903242	0.294733	0.428703	0.00479234	CXCL6	Age
0.0399988	3.33365e-06	5.33383e-05	0.219077	CXCL10	Age
0.0135436	0.113877	0.208232	0.0127793	X4E.BP1	Age
0.0300008	0.000437462	0.00254523	0.100775	CCL28	Age
-0.01058	0.217154	0.338972	-0.00701699	DNER	Age
0.0310161	0.000327481	0.0024954	0.108086	EN.RAGE	Age
0.0306191	0.000380662	0.0024954	0.104701	CD40	Age
0.0149048	0.0870273	0.167439	0.0158042	IFN.gamma	Age
0.0196688	0.0231388	0.0602256	0.0321714	FGF.19	Age
0.0120486	0.167152	0.28152	0.00936038	MCP.2	Age
0.0287872	0.000892947	0.00408205	0.0877773	CCL25	Age
0.017446	0.0453491	0.100081	0.0234375	CX3CL1	Age
0.0405846	2.2082e-06	4.71083e-05	0.229545	TNFRSF9	Age
0.0021228	0.80812	0.876605	0.00019641	NT.3	Age
0.00155831	0.854227	0.885232	0.00010663	TWEAK	Age
0.0119213	0.163405	0.28152	0.00937886	CCL20	Age
-0.000445357	0.959324	0.959324	-8.0318e-06	STAMBP	Age
-0.0148248	0.0886472	0.167439	-0.0156006	ADA	Age
-0.00465454	0.589591	0.698775	-0.00106798	TNFB	Age
0.0343334	6.01133e-05	0.000556831	0.144922	CSF.1	Age
-0.0207497	0.031962	0.409113	-0.0310284	IL8	IEAA
-0.0092624	0.328961	0.727182	-0.0044724	VEGFA	IEAA
0.0125674	0.193005	0.726606	0.00897857	CD8A	IEAA
-0.00471886	0.626565	0.818371	-0.000958086	CDCP1	IEAA
-0.00787652	0.416755	0.727182	-0.00299401	CD244	IEAA
-0.0180615	0.0605073	0.484059	-0.0220023	IL7	IEAA
-0.0221384	0.0221554	0.409113	-0.0366284	OPG	IEAA
-0.0150614	0.117079	0.62442	-0.01403	LAP.TGF.beta.1	IEAA
-0.0109486	0.25509	0.727182	-0.0064959	uPA	IEAA
-0.0158067	0.0974496	0.566979	-0.0159841	IL.17C	IEAA
-0.00396726	0.682055	0.87303	-0.000659282	MCP.1	IEAA
-0.00139017	0.885001	0.984995	-7.37571e-05	CXCL11	IEAA
-0.00857821	0.3751	0.727182	-0.00365305	AXIN1	IEAA
-0.00520114	0.593442	0.808092	-0.00117869	TRAIL	IEAA
0.009851	0.310371	0.727182	0.00500548	CXCL9	IEAA
-0.000182391	0.984995	0.984995	-1.19757e-06	CST5	IEAA
-0.00862294	0.362111	0.727182	-0.00380408	OSM	IEAA
-0.00684317	0.477213	0.727182	-0.00219862	CXCL1	IEAA
0.00915748	0.337361	0.727182	0.00432146	CCL4	IEAA
0.000314575	0.974188	0.984995	3.57271e-06	CD6	IEAA
-0.0218498	0.0233227	0.409113	-0.0356637	SCF	IEAA
-0.00731948	0.440008	0.727182	-0.00260968	IL18	IEAA
-0.00707339	0.463826	0.727182	-0.00236	TGF.alpha	IEAA
-0.00696765	0.47421	0.727182	-0.00225772	MCP.4	IEAA
0.000424871	0.965011	0.984995	6.57179e-06	CCL11	IEAA
-0.000371871	0.968539	0.984995	-5.16267e-06	TNFSF14	IEAA
-0.00818684	0.395829	0.727182	-0.00329514	MMP.1	IEAA
-0.018602	0.053064	0.484059	-0.0237213	LIF.R	IEAA
-0.00024779	0.97917	0.984995	-2.26531e-06	FGF.21	IEAA
0.00112491	0.903317	0.984995	4.96757e-05	CCL19	IEAA
-0.00990311	0.305956	0.727182	-0.00509358	IL.10RB	IEAA
0.00289035	0.75925	0.927236	0.00034573	IL.18R1	IEAA
-0.0128463	0.182145	0.726606	-0.00950092	PD.L1	IEAA
-0.00161578	0.862959	0.984995	-0.000103425	CXCL5	IEAA
0.000557661	0.954029	0.984995	1.13976e-05	TRANCE	IEAA
-0.012425	0.18238	0.726606	-0.00918237	HGF	IEAA
-0.00766748	0.419067	0.727182	-0.00289613	IL.12B	IEAA
-0.0140238	0.147096	0.672441	-0.0116734	MMP.10	IEAA
0.00835264	0.386909	0.727182	0.00344456	IL10	IEAA
-0.0028395	0.767867	0.927236	-0.00032573	TNF	IEAA
-0.00694013	0.476378	0.727182	-0.00223506	CCL23	IEAA
-0.00574476	0.550078	0.782334	-0.0014912	CD5	IEAA
-0.00710097	0.453731	0.727182	-0.00243707	CCL3	IEAA
-0.0111049	0.251893	0.727182	-0.00664942	Flt3L	IEAA
-0.00490003	0.609216	0.812289	-0.00105463	CXCL6	IEAA
0.00690516	0.47656	0.727182	0.00222265	CXCL10	IEAA
-0.000205966	0.982769	0.984995	-1.55476e-06	X4E.BP1	IEAA
-0.0141331	0.138806	0.672441	-0.0121205	CCL28	IEAA
-0.00988699	0.299523	0.727182	-0.00517653	DNER	IEAA
-0.00033286	0.972569	0.984995	-4.02088e-06	EN.RAGE	IEAA
-0.00705723	0.464884	0.727182	-0.00234762	CD40	IEAA
0.0213759	0.0270071	0.409113	0.0335285	IFN.gamma	IEAA
0.0173486	0.0718284	0.504902	0.0198417	FGF.19	IEAA
0.00626009	0.518806	0.761987	0.0017841	MCP.2	IEAA
-0.0193546	0.0454731	0.484059	-0.0259786	CCL25	IEAA
-0.0170327	0.078891	0.504902	-0.0187866	CX3CL1	IEAA
-0.00616561	0.523866	0.761987	-0.00173118	TNFRSF9	IEAA
-0.0252828	0.00892715	0.409113	-0.0518118	NT.3	IEAA
-0.00902875	0.337828	0.727182	-0.00425529	TWEAK	IEAA
-0.00771107	0.417663	0.727182	-0.00292384	CCL20	IEAA
-0.0112707	0.245034	0.727182	-0.00688386	STAMBP	IEAA
-0.00989422	0.307162	0.727182	-0.00507211	ADA	IEAA
0.00354496	0.711646	0.893047	0.000523718	TNFB	IEAA
-0.00514906	0.592211	0.808092	-0.00117153	CSF.1	IEAA
-0.0115856	0.2281	0.769152	-0.00743648	IL8	EEAA
-0.00689212	0.463912	0.790235	-0.00229897	VEGFA	EEAA
0.0155792	0.103392	0.769152	0.0153535	CD8A	EEAA
0.0039702	0.679703	0.820774	0.000665726	CDCP1	EEAA
0.000209934	0.982592	0.982592	1.60116e-06	CD244	EEAA
0.00547575	0.566843	0.79793	0.00134997	IL7	EEAA
-0.00251255	0.79414	0.899351	-0.000251514	OPG	EEAA
-0.00838764	0.379282	0.769152	-0.00353151	LAP.TGF.beta.1	EEAA
-0.0121025	0.204409	0.769152	-0.00834467	uPA	EEAA
0.00854876	0.366611	0.769152	0.0037255	IL.17C	EEAA
-0.00894518	0.351304	0.769152	-0.00406395	MCP.1	EEAA
-0.00154198	0.871459	0.912925	-9.21378e-05	CXCL11	EEAA
-0.00505185	0.598439	0.79793	-0.00112646	AXIN1	EEAA
0.0113217	0.240821	0.769152	0.00700025	TRAIL	EEAA
0.0215125	0.0250596	0.534606	0.034442	CXCL9	EEAA
-0.0133179	0.165477	0.769152	-0.0104048	CST5	EEAA
0.010133	0.279967	0.769152	0.00560246	OSM	EEAA
-0.00443708	0.642118	0.79793	-0.000853629	CXCL1	EEAA
0.00438719	0.643114	0.79793	0.000841078	CCL4	EEAA
0.00122761	0.89866	0.912925	5.69666e-05	CD6	EEAA
-0.00746989	0.435607	0.790235	-0.00269592	SCF	EEAA
0.00441502	0.638607	0.79793	0.000859896	IL18	EEAA
0.0138071	0.148806	0.769152	0.0114237	TGF.alpha	EEAA
-0.00679418	0.48155	0.790235	-0.00215619	MCP.4	EEAA
0.00330411	0.730777	0.866106	0.00045007	CCL11	EEAA
0.00952757	0.307773	0.769152	0.00487592	TNFSF14	EEAA
-0.00537879	0.573781	0.79793	-0.00129765	MMP.1	EEAA
0.00125574	0.895485	0.912925	6.02027e-05	LIF.R	EEAA
0.00634784	0.49978	0.79793	0.00191211	FGF.21	EEAA
0.00821244	0.370834	0.769152	0.00353809	CCL19	EEAA
0.00589606	0.538911	0.79793	0.00158299	IL.10RB	EEAA
0.00740395	0.428317	0.790235	0.00272639	IL.18R1	EEAA
0.0114082	0.232204	0.769152	0.00723427	PD.L1	EEAA
0.00200353	0.829089	0.899351	0.000163085	CXCL5	EEAA
0.00833523	0.384576	0.769152	0.00345927	TRANCE	EEAA
0.00219961	0.812029	0.899351	0.000198907	HGF	EEAA
0.00757105	0.420978	0.790235	0.00284475	IL.12B	EEAA
-0.0020836	0.828241	0.899351	-0.000170528	MMP.10	EEAA
0.0236801	0.0130183	0.416585	0.0446476	IL10	EEAA
0.0164571	0.0838352	0.769152	0.0177173	TNF	EEAA
0.00440798	0.648318	0.79793	0.000829633	CCL23	EEAA
0.00493321	0.604744	0.79793	0.00107755	CD5	EEAA
0.0107128	0.254047	0.769152	0.00637507	CCL3	EEAA
0.00507848	0.597427	0.79793	0.00113613	Flt3L	EEAA
-0.00675309	0.477283	0.790235	-0.00216926	CXCL6	EEAA
0.0103534	0.281494	0.769152	0.00569988	CXCL10	EEAA
-0.00152416	0.871936	0.912925	-9.07108e-05	X4E.BP1	EEAA
-0.00871133	0.357899	0.769152	-0.00388734	CCL28	EEAA
-0.00917086	0.331804	0.769152	-0.00439393	DNER	EEAA
0.00593314	0.536336	0.79793	0.00160529	EN.RAGE	EEAA
0.00287165	0.764297	0.889364	0.00033523	CD40	EEAA
0.0163479	0.0884846	0.769152	0.0172165	IFN.gamma	EEAA
0.0128524	0.179021	0.769152	0.00960202	FGF.19	EEAA
-0.0109401	0.255165	0.769152	-0.00648942	MCP.2	EEAA
-0.00691683	0.471985	0.790235	-0.00225538	CCL25	EEAA
0.00536391	0.577494	0.79793	0.00127904	CX3CL1	EEAA
0.0125765	0.189351	0.769152	0.00908943	TNFRSF9	EEAA
-0.0196031	0.0412436	0.659898	-0.0271432	NT.3	EEAA
-0.0120614	0.196334	0.769152	-0.00852747	TWEAK	EEAA
0.0164099	0.0814318	0.769152	0.0178737	CCL20	EEAA
-0.00895885	0.351508	0.769152	-0.0040679	STAMBP	EEAA
-0.0241723	0.0115531	0.416585	-0.046829	ADA	EEAA
0.00952333	0.316269	0.769152	0.00476113	TNFB	EEAA
0.0141084	0.138293	0.769152	0.0121219	CSF.1	EEAA
