# Supplementary material for: Interferon-related inflammaging links epigenetic age acceleration to multimorbidity
Source: Cell Genom. 2026 Apr 17;6(6):101218. doi: 10.1016/j.xgen.2026.101218 (PMC13261661; doi:10.1016/j.xgen.2026.101218)
Supplement: Table S2. The correlation results between inflammatory proteins and aging scores in the iMED cohort, related to Figure 3 [file mmc3.xlsx]

## Sheet: Sheet1
estimate	p	padj	value	protein	Category
0.0129216	0.257867	0.706104	0.00760574	ADA	AgeAccelPheno
0.00987694	0.387546	0.762303	0.00406611	ADAM23	AgeAccelPheno
0.013128	0.250272	0.706104	0.00789766	ADGRE2	AgeAccelPheno
-7.94279e-05	0.994422	0.994422	-1.92956e-07	AGER	AgeAccelPheno
0.009692	0.396372	0.762303	0.00389518	AGRN	AgeAccelPheno
0.0268795	0.0177345	0.266997	0.0470708	AGRP	AgeAccelPheno
0.0106939	0.332785	0.726761	0.00510994	ALDH3A1	AgeAccelPheno
0.0113549	0.31801	0.719082	0.00564974	AMBN	AgeAccelPheno
-0.0114106	0.29668	0.706104	-0.00602149	ANGPT1	AgeAccelPheno
0.0173426	0.128152	0.581744	0.0154743	ANGPTL2	AgeAccelPheno
0.021426	0.0586074	0.421191	0.0263979	ANGPTL4	AgeAccelPheno
-0.0156648	0.168214	0.606772	-0.0121267	ANXA11	AgeAccelPheno
-0.0140405	0.21844	0.695566	-0.00927612	ARHGEF12	AgeAccelPheno
-0.00182991	0.872964	0.949853	-0.000107971	ATP5IF1	AgeAccelPheno
-0.00597582	0.601412	0.859566	-0.00131963	AXIN1	AgeAccelPheno
0.0153842	0.176746	0.619713	0.0115789	B4GALT1	AgeAccelPheno
-0.0054397	0.634459	0.872888	-0.00107486	BANK1	AgeAccelPheno
0.00329964	0.770425	0.941073	0.000373748	BCL2L11	AgeAccelPheno
-0.0122839	0.28183	0.706104	-0.0067563	BCR	AgeAccelPheno
0.0283155	0.0120737	0.26131	0.0543136	BSG	AgeAccelPheno
0.0189607	0.0960161	0.519516	0.0192955	BTN2A1	AgeAccelPheno
0.0161088	0.157827	0.581744	0.0129163	BTN3A2	AgeAccelPheno
0.0258288	0.0228644	0.277116	0.0423809	C1QA	AgeAccelPheno
0.0137679	0.227687	0.697603	0.00884807	CCL11	AgeAccelPheno
-0.0073561	0.519856	0.83342	-0.00208999	CCL13	AgeAccelPheno
0.00323898	0.77248	0.941073	0.000363132	CCL17	AgeAccelPheno
0.0166419	0.142593	0.581744	0.0140775	CCL20	AgeAccelPheno
0.0107135	0.34767	0.729368	0.00491569	CCL21	AgeAccelPheno
0.0253601	0.0217856	0.275043	0.0421442	CCL22	AgeAccelPheno
0.00450588	0.693689	0.913592	0.000715693	CCL23	AgeAccelPheno
-0.00494367	0.665201	0.884017	-0.000875263	CCL24	AgeAccelPheno
0.0134458	0.238855	0.706104	0.00836147	CCL25	AgeAccelPheno
-0.00971692	0.39535	0.762303	-0.00391609	CCL26	AgeAccelPheno
-0.00888035	0.423435	0.768269	-0.00331426	CCL28	AgeAccelPheno
0.0173434	0.128316	0.581744	0.0154654	CCL3	AgeAccelPheno
0.00841318	0.461911	0.804361	0.00282213	CCL4	AgeAccelPheno
0.0247852	0.0290482	0.310903	0.0380919	CCL7	AgeAccelPheno
0.00921686	0.409101	0.768269	0.0035777	CCN2	AgeAccelPheno
0.0361381	0.0013278	0.130168	0.103964	CD160	AgeAccelPheno
0.00266568	0.810952	0.941073	0.00024259	CD200	AgeAccelPheno
0.012019	0.290404	0.706104	0.00645418	CD200R1	AgeAccelPheno
0.000510507	0.96374	0.985435	8.18866e-06	CD22	AgeAccelPheno
0.0189751	0.0919309	0.506456	0.0196685	CD244	AgeAccelPheno
0.0137667	0.22793	0.697603	0.00884099	CD276	AgeAccelPheno
0.027088	0.0165014	0.266997	0.0482838	CD4	AgeAccelPheno
0.0152489	0.177937	0.619713	0.0114326	CD40	AgeAccelPheno
-0.0033737	0.763667	0.941073	-0.000395047	CD40LG	AgeAccelPheno
0.00174833	0.877496	0.949853	9.92258e-05	CD48	AgeAccelPheno
0.00245643	0.830032	0.941946	0.000198738	CD58	AgeAccelPheno
-0.00645602	0.571554	0.845548	-0.00156844	CD6	AgeAccelPheno
-0.0121361	0.27617	0.706104	-0.00678196	CD70	AgeAccelPheno
0.00777623	0.49615	0.816541	0.00236698	CD79B	AgeAccelPheno
0.033577	0.00252955	0.130168	0.0871981	CD83	AgeAccelPheno
0.00285934	0.797362	0.941073	0.0002812	CD84	AgeAccelPheno
0.00447435	0.69556	0.913592	0.000705452	CDON	AgeAccelPheno
0.00407916	0.719656	0.931863	0.00058281	CDSN	AgeAccelPheno
-0.00803022	0.47963	0.816449	-0.00256239	CEACAM21	AgeAccelPheno
0.0146935	0.193699	0.650777	0.0104746	CHRDL1	AgeAccelPheno
0.0174241	0.126491	0.581744	0.0156459	CKAP4	AgeAccelPheno
0.00625161	0.58471	0.849473	0.00145699	CKMT1A_CKMT1B	AgeAccelPheno
0.00276443	0.80097	0.941073	0.000266447	CLEC4A	AgeAccelPheno
0.013254	0.220377	0.695566	0.00870569	CLEC4C	AgeAccelPheno
0.0322002	0.00421103	0.141771	0.0764951	CLEC4D	AgeAccelPheno
0.024539	0.0307825	0.310903	0.0370955	CLEC4G	AgeAccelPheno
0.0275211	0.0151875	0.266997	0.0500475	CLEC7A	AgeAccelPheno
-0.01245	0.275282	0.706104	-0.00697479	CLIP2	AgeAccelPheno
0.0133054	0.243868	0.706104	0.00815418	CLSTN2	AgeAccelPheno
-0.00522925	0.638068	0.872888	-0.0010204	CNTNAP2	AgeAccelPheno
0.0107743	0.33719	0.726761	0.00508681	COL9A1	AgeAccelPheno
0.0267437	0.018243	0.266997	0.0465047	COLEC12	AgeAccelPheno
0.0208157	0.0674962	0.444595	0.0243694	CRELD2	AgeAccelPheno
0.00923197	0.419411	0.768269	0.00348378	CRHBP	AgeAccelPheno
0.018058	0.113021	0.576068	0.0170981	CRIM1	AgeAccelPheno
-0.0101696	0.373363	0.754193	-0.00435126	CRKL	AgeAccelPheno
0.0129985	0.24791	0.706104	0.00787329	CRLF1	AgeAccelPheno
0.0217837	0.0549598	0.41632	0.0274465	CSF1	AgeAccelPheno
0.00786178	0.491822	0.816541	0.00242293	CSF3	AgeAccelPheno
0.00690528	0.543825	0.845548	0.00182673	CST7	AgeAccelPheno
0.017542	0.12344	0.581744	0.0159377	CTRC	AgeAccelPheno
0.0136501	0.225392	0.697603	0.00883241	CTSC	AgeAccelPheno
0.0333299	0.00295118	0.130168	0.0843248	CTSO	AgeAccelPheno
0.00662162	0.562686	0.845548	0.00165364	CXADR	AgeAccelPheno
0.00788398	0.485751	0.816541	0.00247231	CXCL1	AgeAccelPheno
0.0126928	0.266364	0.706104	0.00729235	CXCL10	AgeAccelPheno
-0.00176257	0.877143	0.949853	-0.000100342	CXCL12	AgeAccelPheno
0.00276481	0.807226	0.941073	0.00025714	CXCL14	AgeAccelPheno
0.0193242	0.089367	0.501448	0.0202676	CXCL17	AgeAccelPheno
-0.0133652	0.232997	0.70598	-0.00845548	CXCL3	AgeAccelPheno
-0.00754531	0.503938	0.816541	-0.00224566	CXCL6	AgeAccelPheno
-0.00204106	0.858251	0.949088	-0.000135497	CXCL8	AgeAccelPheno
0.0284593	0.0119028	0.26131	0.0547656	CXCL9	AgeAccelPheno
0.00531127	0.642422	0.872888	0.00102072	DAG1	AgeAccelPheno
0.00095032	0.933683	0.972186	2.83199e-05	DAPP1	AgeAccelPheno
-0.0128581	0.260182	0.706104	-0.00751842	DBNL	AgeAccelPheno
-0.00446167	0.696501	0.913592	-0.000700832	DECR1	AgeAccelPheno
-0.00264648	0.816712	0.941073	-0.000232708	DFFA	AgeAccelPheno
-0.0124687	0.274045	0.706104	-0.00700965	DNAJA2	AgeAccelPheno
-0.0175244	0.124297	0.581744	-0.0158691	DNER	AgeAccelPheno
-0.0110811	0.331502	0.726761	-0.00531355	DNPH1	AgeAccelPheno
0.00709166	0.530976	0.839972	0.00194968	DPP10	AgeAccelPheno
-0.000255466	0.982004	0.988529	-2.01482e-06	EDAR	AgeAccelPheno
-0.0144137	0.19329	0.650777	-0.0102883	EGF	AgeAccelPheno
0.0016871	0.882761	0.949853	9.13678e-05	EGLN1	AgeAccelPheno
-0.00567241	0.620023	0.863697	-0.00117755	EIF4G1	AgeAccelPheno
0.0236978	0.0368808	0.319282	0.0339636	ENAH	AgeAccelPheno
-0.0154506	0.159356	0.581744	-0.0123239	ENPP5	AgeAccelPheno
0.00310478	0.782676	0.941073	0.000330404	ENPP7	AgeAccelPheno
-0.0041251	0.713748	0.931863	-0.000604143	EPCAM	AgeAccelPheno
0.00384883	0.727952	0.934617	0.000530742	EPHA1	AgeAccelPheno
0.00165369	0.883533	0.949853	8.89304e-05	EPO	AgeAccelPheno
-0.00193078	0.856293	0.949088	-0.000130091	ERBB3	AgeAccelPheno
0.0107211	0.345235	0.729368	0.0049519	ESM1	AgeAccelPheno
0.0123111	0.280065	0.706104	0.00680487	F2R	AgeAccelPheno
0.0240924	0.0330997	0.319282	0.035661	FABP1	AgeAccelPheno
-0.00679753	0.5516	0.845548	-0.00175632	FABP9	AgeAccelPheno
0.00328702	0.77135	0.941073	0.000370606	FASLG	AgeAccelPheno
0.00557585	0.623107	0.863697	0.00114549	FCAR	AgeAccelPheno
0.00330766	0.772324	0.941073	0.000371121	FCRL2	AgeAccelPheno
-0.00927865	0.417005	0.768269	-0.00352458	FCRL3	AgeAccelPheno
0.0012626	0.911583	0.963516	5.07615e-05	FCRL6	AgeAccelPheno
-0.00279523	0.807031	0.941073	-0.000260263	FGF19	AgeAccelPheno
0.0169212	0.134567	0.581744	0.0147394	FGF5	AgeAccelPheno
-0.00295669	0.796123	0.941073	-0.00029277	FIS1	AgeAccelPheno
-0.0125256	0.27233	0.706104	-0.0070758	FLT3LG	AgeAccelPheno
-0.00300173	0.793091	0.941073	-0.000302205	FOXO1	AgeAccelPheno
0.0090182	0.421288	0.768269	0.00338562	FST	AgeAccelPheno
0.0225375	0.0475733	0.369608	0.029809	FSTL3	AgeAccelPheno
0.00614486	0.575827	0.845548	0.00147297	GAL	AgeAccelPheno
-0.000982161	0.931602	0.972186	-3.02207e-05	GALNT3	AgeAccelPheno
-0.00744615	0.514646	0.829457	-0.00214815	GLOD4	AgeAccelPheno
-0.0168025	0.138438	0.581744	-0.0144291	GMPR	AgeAccelPheno
-0.000593519	0.958641	0.984638	-1.08875e-05	GOPC	AgeAccelPheno
-0.0161066	0.154554	0.581744	-0.0130611	GZMA	AgeAccelPheno
-0.00962412	0.397505	0.762303	-0.00385598	GZMB	AgeAccelPheno
-0.00402706	0.724676	0.934369	-0.000563208	HCLS1	AgeAccelPheno
-0.01292	0.257495	0.706104	-0.00761287	HEXIM1	AgeAccelPheno
0.0153994	0.176616	0.619713	0.0115953	HGF	AgeAccelPheno
0.0183316	0.107257	0.570155	0.0177739	HLA-E	AgeAccelPheno
-0.00133267	0.907165	0.963516	-5.63904e-05	HPCAL1	AgeAccelPheno
0.00900773	0.430803	0.776985	0.00329431	HSD11B1	AgeAccelPheno
-0.00663282	0.56149	0.845548	-0.00166257	HSPA1A	AgeAccelPheno
0.0117564	0.302949	0.706104	0.00609724	ICAM4	AgeAccelPheno
0.0198051	0.0744745	0.471109	0.02234	IDS	AgeAccelPheno
-0.00368385	0.746948	0.941073	-0.000466779	IFNG	AgeAccelPheno
0.0226352	0.0457245	0.364592	0.0303278	IFNGR1	AgeAccelPheno
0.00764914	0.503427	0.816541	0.00227993	IFNLR1	AgeAccelPheno
-0.0162881	0.153372	0.581744	-0.0132627	IKBKG	AgeAccelPheno
0.00643542	0.573714	0.845548	0.00155289	IL10	AgeAccelPheno
0.0124707	0.274107	0.706104	0.00700956	IL10RB	AgeAccelPheno
0.0236995	0.0357616	0.319282	0.0342833	IL12B	AgeAccelPheno
-0.00891253	0.435542	0.77769	-0.00321715	IL15	AgeAccelPheno
0.00777738	0.496286	0.816541	0.00236641	IL15RA	AgeAccelPheno
0.00807255	0.47946	0.816449	0.00257714	IL16	AgeAccelPheno
0.0257162	0.0193859	0.266997	0.0440393	IL17C	AgeAccelPheno
0.0110088	0.327767	0.726761	0.00533303	IL17D	AgeAccelPheno
0.00808266	0.479534	0.816449	0.00257983	IL17RB	AgeAccelPheno
-0.000255526	0.981801	0.988529	-2.03817e-06	IL18	AgeAccelPheno
0.0171443	0.131501	0.581744	0.0151053	IL18R1	AgeAccelPheno
0.00939178	0.411249	0.768269	0.00362424	IL1R2	AgeAccelPheno
0.0161974	0.144279	0.581744	0.0136187	IL1RL2	AgeAccelPheno
0.0275241	0.0145004	0.266997	0.0506063	IL1RN	AgeAccelPheno
0.0107784	0.338196	0.726761	0.00507483	IL32	AgeAccelPheno
0.0192477	0.0791992	0.471109	0.0211971	IL3RA	AgeAccelPheno
0.010849	0.341433	0.728551	0.00506316	IL4R	AgeAccelPheno
-0.0107032	0.349038	0.729368	-0.00489274	IL5RA	AgeAccelPheno
0.0176905	0.120436	0.581744	0.0162618	IL6	AgeAccelPheno
0.0140797	0.204377	0.673112	0.00970891	IL7	AgeAccelPheno
-0.0120283	0.291524	0.706104	-0.00643906	IRAK1	AgeAccelPheno
-0.00875125	0.44396	0.786666	-0.00308618	IRAK4	AgeAccelPheno
0.0170329	0.114073	0.576068	0.016059	ISM1	AgeAccelPheno
-0.00370491	0.735762	0.940658	-0.000493726	ITGA11	AgeAccelPheno
0.0034242	0.755218	0.941073	0.000417504	ITGB6	AgeAccelPheno
0.0129041	0.257943	0.706104	0.00759378	ITM2A	AgeAccelPheno
0.0245584	0.0298152	0.310903	0.0374653	KLRB1	AgeAccelPheno
-0.00203075	0.857559	0.949088	-0.000135524	KLRD1	AgeAccelPheno
0.0160887	0.157187	0.581744	0.0129286	KRT19	AgeAccelPheno
0.0211426	0.059773	0.421191	0.0258679	KYNU	AgeAccelPheno
0.0291515	0.0100154	0.252888	0.0582836	LAIR1	AgeAccelPheno
-0.00306801	0.783391	0.941073	-0.000325275	LAMA4	AgeAccelPheno
0.0180649	0.112638	0.576068	0.0171312	LAMP3	AgeAccelPheno
-0.00650742	0.56642	0.845548	-0.00160643	LAT	AgeAccelPheno
0.000684867	0.951973	0.981115	1.46394e-05	LGALS4	AgeAccelPheno
0.0239573	0.0343704	0.319282	0.035069	LGALS9	AgeAccelPheno
0.00845351	0.459623	0.804361	0.00285389	LGMN	AgeAccelPheno
0.00408678	0.71718	0.931863	0.000590017	LHPP	AgeAccelPheno
0.01667	0.139984	0.581744	0.0142349	LIFR	AgeAccelPheno
0.0328792	0.00359463	0.136147	0.0803682	LILRB4	AgeAccelPheno
0.003148	0.783218	0.941073	0.000334057	LRRN1	AgeAccelPheno
0.00279785	0.806858	0.941073	0.000260769	LSP1	AgeAccelPheno
0.00329384	0.769025	0.941073	0.000375694	LTA	AgeAccelPheno
0.0245957	0.0304166	0.310903	0.0373089	LTBR	AgeAccelPheno
0.00975052	0.393305	0.762303	0.0039516	LY6D	AgeAccelPheno
-0.00781125	0.494176	0.816541	-0.00239117	LY75	AgeAccelPheno
-0.00769217	0.500246	0.816541	-0.00231393	LY9	AgeAccelPheno
-0.00637425	0.574971	0.845548	-0.00153208	MANF	AgeAccelPheno
-0.0115991	0.301743	0.706104	-0.00603576	MAP2K6	AgeAccelPheno
0.0115311	0.312924	0.718145	0.00581816	MAPK9	AgeAccelPheno
0.0123177	0.26985	0.706104	0.00700728	MATN2	AgeAccelPheno
0.00234489	0.836134	0.94533	0.000182255	MEGF10	AgeAccelPheno
0.00118014	0.916346	0.964073	4.47749e-05	MEPE	AgeAccelPheno
0.00289204	0.800481	0.941073	0.000279513	MERTK	AgeAccelPheno
0.00220273	0.847355	0.947411	0.000158453	METAP1D	AgeAccelPheno
-0.00823997	0.467789	0.809943	-0.00271878	MGLL	AgeAccelPheno
-0.0163368	0.148796	0.581744	-0.0135172	MGMT	AgeAccelPheno
-0.00652351	0.568247	0.845548	-0.00160128	MICB_MICA	AgeAccelPheno
0.0139383	0.216812	0.695566	0.00925388	MILR1	AgeAccelPheno
0.00367147	0.744938	0.941073	0.000469506	MLN	AgeAccelPheno
-0.012762	0.263473	0.706104	-0.00739256	MMP1	AgeAccelPheno
0.00613659	0.590989	0.849473	0.00140172	MMP10	AgeAccelPheno
-0.00987325	0.380376	0.762303	-0.00414467	MPIG6B	AgeAccelPheno
0.00161458	0.884022	0.949853	8.64398e-05	MVK	AgeAccelPheno
0.0114855	0.310729	0.718145	0.00583023	MZB1	AgeAccelPheno
-0.00347984	0.760942	0.941073	-0.000412877	NCF2	AgeAccelPheno
-0.00771951	0.499484	0.816541	-0.00232726	NCK2	AgeAccelPheno
0.0348344	0.0018199	0.130168	0.0954447	NCR1	AgeAccelPheno
-0.0016346	0.87927	0.949853	-9.13377e-05	NELL2	AgeAccelPheno
0.00618726	0.586326	0.849473	0.00143458	NFASC	AgeAccelPheno
-0.0101903	0.372491	0.754193	-0.00437045	NFATC1	AgeAccelPheno
0.00707908	0.53226	0.839972	0.00193879	NME3	AgeAccelPheno
0.00482882	0.6617	0.883239	0.000865995	NPPC	AgeAccelPheno
-0.00910851	0.422286	0.768269	-0.00341016	NT5C3A	AgeAccelPheno
-0.00579955	0.612183	0.862752	-0.00123599	NTF3	AgeAccelPheno
-0.00848509	0.457843	0.804361	-0.00287885	NUB1	AgeAccelPheno
0.000108224	0.992427	0.994422	3.57286e-07	NUDC	AgeAccelPheno
-0.00215197	0.844312	0.947411	-0.000158164	OMD	AgeAccelPheno
0.0301185	0.00767528	0.211419	0.0636979	OSCAR	AgeAccelPheno
0.00962553	0.397301	0.762303	0.00385868	OSM	AgeAccelPheno
-0.00272955	0.811288	0.941073	-0.000247911	PARP1	AgeAccelPheno
0.000338513	0.976322	0.988529	3.52292e-06	PCDH1	AgeAccelPheno
-0.0127888	0.250236	0.706104	-0.00769438	PDGFB	AgeAccelPheno
-0.00646569	0.570591	0.845548	-0.00157553	PDLIM7	AgeAccelPheno
0.0196482	0.0775567	0.471109	0.0218169	PGF	AgeAccelPheno
-0.00560406	0.624256	0.863697	-0.0011468	PIK3AP1	AgeAccelPheno
0.0026294	0.816839	0.941073	0.000231028	PKLR	AgeAccelPheno
0.00247262	0.828895	0.941946	0.00020152	PLA2G4A	AgeAccelPheno
0.0264762	0.0183332	0.266997	0.0459829	PLAUR	AgeAccelPheno
-0.00501458	0.660326	0.883239	-0.000903837	PLXNA4	AgeAccelPheno
-0.00635904	0.577651	0.845548	-0.00151558	PNLIPRP2	AgeAccelPheno
-0.00929118	0.406807	0.768269	-0.00362924	PON3	AgeAccelPheno
-0.0109552	0.337771	0.726761	-0.00516404	PPP1R9B	AgeAccelPheno
-0.0104271	0.359835	0.745145	-0.00462854	PRDX5	AgeAccelPheno
0.0122479	0.283087	0.706104	0.00671282	PRELP	AgeAccelPheno
0.00799473	0.363965	0.745145	0.0035092	PROK1	AgeAccelPheno
0.0112226	0.29994	0.706104	0.00586904	PRSS8	AgeAccelPheno
-0.0140976	0.216727	0.695566	-0.00936204	PSIP1	AgeAccelPheno
-0.00145537	0.897276	0.957305	-6.85099e-05	PSMG3	AgeAccelPheno
0.0166344	0.0447969	0.364592	0.0224356	PSPN	AgeAccelPheno
0.00946366	0.403521	0.768269	0.00372995	PTH1R	AgeAccelPheno
-0.00578125	0.612172	0.862752	-0.00123214	PTPN6	AgeAccelPheno
0.00158365	0.889942	0.952836	8.01931e-05	PTPRM	AgeAccelPheno
0.0224451	0.0435408	0.364592	0.0305501	PTX3	AgeAccelPheno
-0.00648341	0.558843	0.845548	-0.00163842	RAB6A	AgeAccelPheno
0.00586622	0.607579	0.862752	0.00126943	REG4	AgeAccelPheno
0.0103327	0.363588	0.745145	0.0045401	ROBO1	AgeAccelPheno
-0.00561748	0.622325	0.863697	-0.0011571	SAMD9L	AgeAccelPheno
0.00208561	0.845379	0.947411	0.000152142	SCG3	AgeAccelPheno
-0.00253334	0.824658	0.941946	-0.000212106	SCGB1A1	AgeAccelPheno
-0.00247194	0.821631	0.941946	-0.000210914	SCGB3A2	AgeAccelPheno
0.00532098	0.640625	0.872888	0.00102905	SCGN	AgeAccelPheno
-0.0119157	0.294232	0.706104	-0.00633093	SELPLG	AgeAccelPheno
0.0147385	0.193535	0.650777	0.0105121	SERPINB8	AgeAccelPheno
-0.00890065	0.436328	0.77769	-0.0032059	SH2D1A	AgeAccelPheno
0.000440596	0.969174	0.985435	5.99135e-06	SHMT1	AgeAccelPheno
0.0162164	0.154959	0.581744	0.0131318	SIGLEC1	AgeAccelPheno
0.0210084	0.0636359	0.428481	0.0251324	SIGLEC10	AgeAccelPheno
0.030467	0.0069734	0.211294	0.0657037	SIRPB1	AgeAccelPheno
-0.00981786	0.388677	0.762303	-0.00402936	SKAP2	AgeAccelPheno
0.000708252	0.95062	0.981115	1.55766e-05	SLAMF7	AgeAccelPheno
0.0266073	0.0190043	0.266997	0.0457951	SLC39A5	AgeAccelPheno
0.0119884	0.286651	0.706104	0.00650548	SMOC2	AgeAccelPheno
0.0159785	0.147006	0.581744	0.0133047	SMPDL3A	AgeAccelPheno
0.012761	0.26034	0.706104	0.0074583	SPINK4	AgeAccelPheno
0.0111274	0.329114	0.726761	0.00537067	SPINT2	AgeAccelPheno
0.0210972	0.0586246	0.421191	0.0259901	SPON1	AgeAccelPheno
-0.00501501	0.660596	0.883239	-0.000903024	SPRY2	AgeAccelPheno
-0.00352267	0.756998	0.941073	-0.00042591	STX8	AgeAccelPheno
0.0338679	0.00249827	0.130168	0.0881364	SULT2A1	AgeAccelPheno
-0.0168744	0.136695	0.581744	-0.0145836	TBC1D5	AgeAccelPheno
0.0114076	0.315225	0.718145	0.00571951	TFF2	AgeAccelPheno
0.0261469	0.0209289	0.275043	0.0439073	TGFA	AgeAccelPheno
0.0196536	0.0829072	0.473979	0.0212536	TGFB1	AgeAccelPheno
0.00597949	0.591547	0.849473	0.00136338	TIMP3	AgeAccelPheno
0.0166981	0.139302	0.581744	0.0142943	TLR3	AgeAccelPheno
0.0198835	0.0792956	0.471109	0.0218868	TNF	AgeAccelPheno
0.0332788	0.00300717	0.130168	0.0839239	TNFRSF11A	AgeAccelPheno
0.0163751	0.142852	0.581744	0.0138389	TNFRSF11B	AgeAccelPheno
0.00681553	0.551207	0.845548	0.00176308	TNFRSF13B	AgeAccelPheno
-0.00510737	0.655279	0.883239	-0.00093758	TNFRSF13C	AgeAccelPheno
0.0200646	0.0772037	0.471109	0.0223191	TNFRSF14	AgeAccelPheno
0.0255749	0.024311	0.283317	0.0412829	TNFRSF4	AgeAccelPheno
0.00178041	0.875894	0.949853	0.000102459	TNFSF10	AgeAccelPheno
0.000973548	0.931817	0.972186	2.98579e-05	TNFSF11	AgeAccelPheno
0.00626725	0.573545	0.845548	0.00151312	TNFSF12	AgeAccelPheno
0.0237444	0.0366204	0.319282	0.0341035	TNFSF13	AgeAccelPheno
0.0206948	0.0622883	0.428481	0.0249495	TPP1	AgeAccelPheno
-0.00125561	0.912637	0.963516	-4.98499e-05	TPSAB1	AgeAccelPheno
-0.0117976	0.300966	0.706104	-0.00615227	TRAF2	AgeAccelPheno
0.0391961	0.000397506	0.120444	0.133292	TREM2	AgeAccelPheno
0.00722768	0.523289	0.834508	0.00203285	TRIM21	AgeAccelPheno
0.00078535	0.944824	0.980417	1.93582e-05	VEGFA	AgeAccelPheno
-0.000454928	0.967678	0.985435	-6.49139e-06	VEGFD	AgeAccelPheno
-0.0142917	0.195448	0.650777	-0.0101324	WFIKKN2	AgeAccelPheno
0.0198077	0.0820579	0.473979	0.0215088	WNT9A	AgeAccelPheno
0.0424809	0.0895059	0.233795	0.0445263	ADA	AgeAccelGrim
0.0133263	0.595771	0.710703	0.00299735	ADAM23	AgeAccelGrim
-0.0219673	0.381432	0.520603	-0.00919513	ADGRE2	AgeAccelGrim
-0.0344591	0.16598	0.301149	-0.0268762	AGER	AgeAccelGrim
0.0357561	0.153382	0.289336	0.0291136	AGRN	AgeAccelGrim
0.0654356	0.00844419	0.106608	0.135677	AGRP	AgeAccelGrim
0.0772675	0.00122236	0.0390194	0.225065	ALDH3A1	AgeAccelGrim
0.000257427	0.991788	0.997136	9.21905e-07	AMBN	AgeAccelGrim
0.0236895	0.32394	0.474953	0.0115968	ANGPT1	AgeAccelGrim
-0.00205923	0.934672	0.960019	-6.04197e-05	ANGPTL2	AgeAccelGrim
0.0242884	0.33094	0.477499	0.0116645	ANGPTL4	AgeAccelGrim
0.0413128	0.0975212	0.240438	0.0417632	ANXA11	AgeAccelGrim
0.0500705	0.0448301	0.17873	0.0675165	ARHGEF12	AgeAccelGrim
0.0513675	0.0396704	0.17873	0.0719933	ATP5IF1	AgeAccelGrim
0.0453792	0.0695603	0.206635	0.0525327	AXIN1	AgeAccelGrim
0.00705086	0.778588	0.88027	0.000766372	B4GALT1	AgeAccelGrim
0.0450595	0.071576	0.208534	0.0516037	BANK1	AgeAccelGrim
0.00208514	0.933087	0.960019	6.2717e-05	BCL2L11	AgeAccelGrim
0.0332208	0.184649	0.327184	0.0243726	BCR	AgeAccelGrim
0.0346336	0.164962	0.301105	0.0271049	BSG	AgeAccelGrim
0.0255974	0.307491	0.461388	0.0131102	BTN2A1	AgeAccelGrim
0.0287008	0.252337	0.410638	0.0171636	BTN3A2	AgeAccelGrim
-0.0354012	0.157553	0.289336	-0.028412	C1QA	AgeAccelGrim
0.0659389	0.00796331	0.104908	0.138399	CCL11	AgeAccelGrim
0.0577894	0.0203431	0.154099	0.0977557	CCL13	AgeAccelGrim
0.0843555	0.000476793	0.0207818	0.280201	CCL17	AgeAccelGrim
0.064606	0.00903833	0.109545	0.132049	CCL20	AgeAccelGrim
0.050817	0.041482	0.17873	0.0702363	CCL21	AgeAccelGrim
0.0583862	0.0160838	0.13924	0.104722	CCL22	AgeAccelGrim
0.0354921	0.156563	0.289336	0.0285821	CCL23	AgeAccelGrim
0.0198039	0.429578	0.565922	0.00726719	CCL24	AgeAccelGrim
0.0382691	0.126319	0.266315	0.0343859	CCL25	AgeAccelGrim
0.0311181	0.214593	0.369442	0.0207988	CCL26	AgeAccelGrim
0.0266191	0.274152	0.428187	0.0149601	CCL28	AgeAccelGrim
0.0304134	0.225209	0.383362	0.0196901	CCL3	AgeAccelGrim
0.00527622	0.833718	0.914751	0.00041672	CCL4	AgeAccelGrim
0.0561857	0.0241746	0.155849	0.0908322	CCL7	AgeAccelGrim
0.0408633	0.0945302	0.240438	0.0418616	CCN2	AgeAccelGrim
0.000752822	0.976091	0.989149	7.91182e-06	CD160	AgeAccelGrim
-0.00367798	0.880547	0.940867	-0.0002032	CD200	AgeAccelGrim
0.0231694	0.353574	0.495985	0.0104615	CD200R1	AgeAccelGrim
-0.0180333	0.464256	0.593542	-0.00600945	CD22	AgeAccelGrim
0.00498194	0.840999	0.916629	0.000374663	CD244	AgeAccelGrim
0.0231692	0.35593	0.496989	0.0103945	CD276	AgeAccelGrim
0.0886856	0.000300554	0.0198575	0.312358	CD4	AgeAccelGrim
0.043285	0.0810593	0.219294	0.0472325	CD40	AgeAccelGrim
0.0582465	0.0171128	0.14014	0.102903	CD40LG	AgeAccelGrim
0.00384762	0.877238	0.940867	0.000218862	CD48	AgeAccelGrim
-0.0140744	0.575283	0.696985	-0.00337952	CD58	AgeAccelGrim
-0.0240895	0.335955	0.480161	-0.0114117	CD6	AgeAccelGrim
0.0190047	0.437862	0.571863	0.00681626	CD70	AgeAccelGrim
0.00303451	0.903812	0.947595	0.000133281	CD79B	AgeAccelGrim
0.0408373	0.0977055	0.240438	0.041249	CD83	AgeAccelGrim
0.0241766	0.322182	0.474953	0.0118924	CD84	AgeAccelGrim
0.017356	0.489219	0.615076	0.00538897	CDON	AgeAccelGrim
0.0173399	0.486977	0.614808	0.00541858	CDSN	AgeAccelGrim
0.00241306	0.923001	0.957771	8.39697e-05	CEACAM21	AgeAccelGrim
0.0496715	0.0446478	0.17873	0.0670665	CHRDL1	AgeAccelGrim
0.0367435	0.142396	0.280079	0.0311035	CKAP4	AgeAccelGrim
0.038813	0.12112	0.266315	0.0355831	CKMT1A_CKMT1B	AgeAccelGrim
0.00467538	0.846069	0.918849	0.000339405	CLEC4A	AgeAccelGrim
0.0197714	0.405736	0.543974	0.00774557	CLEC4C	AgeAccelGrim
0.0915722	0.000184696	0.0186543	0.341889	CLEC4D	AgeAccelGrim
0.0742245	0.00274759	0.0603815	0.190092	CLEC4G	AgeAccelGrim
0.044737	0.0735029	0.210954	0.0507181	CLEC7A	AgeAccelGrim
0.0378451	0.130361	0.266315	0.0334874	CLIP2	AgeAccelGrim
0.0209939	0.402901	0.542574	0.00828841	CLSTN2	AgeAccelGrim
-0.00739726	0.76193	0.867913	-0.000873504	CNTNAP2	AgeAccelGrim
0.00623103	0.800728	0.893474	0.000601389	COL9A1	AgeAccelGrim
0.051071	0.0405197	0.17873	0.0711079	COLEC12	AgeAccelGrim
0.0247232	0.324513	0.474953	0.0120839	CRELD2	AgeAccelGrim
0.054461	0.0290496	0.171742	0.083699	CRHBP	AgeAccelGrim
0.0479717	0.0547901	0.189926	0.0605066	CRIM1	AgeAccelGrim
0.041328	0.0984812	0.240438	0.0416027	CRKL	AgeAccelGrim
0.0112135	0.65048	0.760986	0.0020943	CRLF1	AgeAccelGrim
0.0267492	0.285102	0.440745	0.0145783	CSF1	AgeAccelGrim
0.0728861	0.00329553	0.0662343	0.180909	CSF3	AgeAccelGrim
0.0745013	0.00250372	0.0603815	0.193809	CST7	AgeAccelGrim
-0.0148613	0.553565	0.679069	-0.00381686	CTRC	AgeAccelGrim
0.0433781	0.0786263	0.21658	0.0479082	CTSC	AgeAccelGrim
0.0255918	0.304415	0.461189	0.013219	CTSO	AgeAccelGrim
0.036978	0.139893	0.278865	0.0315868	CXADR	AgeAccelGrim
0.0385648	0.119387	0.266315	0.035597	CXCL1	AgeAccelGrim
0.0196206	0.434446	0.569858	0.00710392	CXCL10	AgeAccelGrim
0.0384602	0.123159	0.266315	0.0349809	CXCL12	AgeAccelGrim
0.0245239	0.32367	0.474953	0.0120142	CXCL14	AgeAccelGrim
0.0999761	4.35616e-05	0.0131992	0.435985	CXCL17	AgeAccelGrim
0.00901262	0.714739	0.826588	0.00131451	CXCL3	AgeAccelGrim
-0.00188565	0.939419	0.961635	-5.11782e-05	CXCL6	AgeAccelGrim
0.0723352	0.00349752	0.0662343	0.177673	CXCL8	AgeAccelGrim
0.0373041	0.135778	0.272455	0.0323491	CXCL9	AgeAccelGrim
0.0512767	0.0399875	0.17873	0.0716887	DAG1	AgeAccelGrim
0.0425134	0.0886262	0.233511	0.0447427	DAPP1	AgeAccelGrim
0.035404	0.157559	0.289336	0.0284137	DBNL	AgeAccelGrim
0.0543104	0.0294513	0.171742	0.0831436	DECR1	AgeAccelGrim
0.0715675	0.00384163	0.0684713	0.17287	DFFA	AgeAccelGrim
0.0468182	0.0605308	0.193061	0.0570257	DNAJA2	AgeAccelGrim
-0.024214	0.334592	0.480161	-0.0115134	DNER	AgeAccelGrim
0.0326643	0.191889	0.336082	0.0234187	DNPH1	AgeAccelGrim
0.010543	0.67157	0.779639	0.00182297	DPP10	AgeAccelGrim
0.0214635	0.387602	0.5243	0.00883468	EDAR	AgeAccelGrim
0.0479975	0.0477686	0.181111	0.0633979	EGF	AgeAccelGrim
0.0625787	0.0118975	0.119575	0.120436	EGLN1	AgeAccelGrim
0.0559754	0.0248	0.15655	0.0898712	EIF4G1	AgeAccelGrim
0.0146366	0.559657	0.683774	0.00368956	ENAH	AgeAccelGrim
-0.0237777	0.324812	0.474953	-0.0116123	ENPP5	AgeAccelGrim
0.0197152	0.424715	0.561959	0.00733214	ENPP7	AgeAccelGrim
-0.00307661	0.900873	0.947595	-0.000139483	EPCAM	AgeAccelGrim
0.0131579	0.588057	0.704274	0.00303396	EPHA1	AgeAccelGrim
0.00216251	0.93049	0.960019	6.76617e-05	EPO	AgeAccelGrim
0.0261853	0.262506	0.414268	0.01521	ERBB3	AgeAccelGrim
-0.0158096	0.526527	0.653844	-0.00440422	ESM1	AgeAccelGrim
0.0411693	0.0991906	0.240438	0.0413146	F2R	AgeAccelGrim
0.0665725	0.00709448	0.102363	0.14307	FABP1	AgeAccelGrim
-0.00619262	0.805011	0.893474	-0.000583333	FABP9	AgeAccelGrim
-0.0386114	0.118734	0.266315	-0.035732	FASLG	AgeAccelGrim
0.0435228	0.0793507	0.216606	0.0478946	FCAR	AgeAccelGrim
0.012693	0.613047	0.719974	0.00269735	FCRL2	AgeAccelGrim
0.00387325	0.877511	0.940867	0.000219798	FCRL3	AgeAccelGrim
-0.0390566	0.116397	0.266315	-0.0364812	FCRL6	AgeAccelGrim
0.0284279	0.25708	0.410638	0.0167705	FGF19	AgeAccelGrim
0.0470844	0.0574373	0.189926	0.0584226	FGF5	AgeAccelGrim
0.0491649	0.0490833	0.181111	0.0643602	FIS1	AgeAccelGrim
0.0110963	0.6584	0.76729	0.00201409	FLT3LG	AgeAccelGrim
0.0462944	0.0640734	0.199659	0.0552441	FOXO1	AgeAccelGrim
0.0260663	0.289495	0.445264	0.014033	FST	AgeAccelGrim
0.0523997	0.0358146	0.17873	0.0757668	FSTL3	AgeAccelGrim
-0.0491718	0.0402679	0.17873	-0.0685966	GAL	AgeAccelGrim
-0.028319	0.258851	0.410638	-0.0166218	GALNT3	AgeAccelGrim
0.0496633	0.0466054	0.181044	0.0661299	GLOD4	AgeAccelGrim
0.0486445	0.0502089	0.181111	0.0631999	GMPR	AgeAccelGrim
0.0643988	0.00962897	0.112214	0.129855	GOPC	AgeAccelGrim
-0.0036087	0.884874	0.940867	-0.000191689	GZMA	AgeAccelGrim
0.0439607	0.0773306	0.215886	0.0488689	GZMB	AgeAccelGrim
0.0568634	0.022457	0.154647	0.0937478	HCLS1	AgeAccelGrim
0.0459149	0.0660118	0.199659	0.054197	HEXIM1	AgeAccelGrim
0.084652	0.000593359	0.0224735	0.273145	HGF	AgeAccelGrim
0.0497148	0.0462337	0.181044	0.0663713	HLA-E	AgeAccelGrim
0.0414633	0.0970801	0.240438	0.041997	HPCAL1	AgeAccelGrim
0.0321834	0.199224	0.346924	0.0225496	HSD11B1	AgeAccelGrim
0.0395121	0.114041	0.266315	0.0372574	HSPA1A	AgeAccelGrim
0.0275831	0.270977	0.425419	0.0156415	ICAM4	AgeAccelGrim
0.0256662	0.294085	0.450039	0.0136423	IDS	AgeAccelGrim
-0.00306572	0.902695	0.947595	-0.000136299	IFNG	AgeAccelGrim
0.0129196	0.605648	0.714052	0.00281363	IFNGR1	AgeAccelGrim
0.0562569	0.024009	0.155849	0.0911152	IFNLR1	AgeAccelGrim
0.0364843	0.145276	0.28217	0.0305668	IKBKG	AgeAccelGrim
0.00602761	0.810447	0.896224	0.000550174	IL10	AgeAccelGrim
0.0383831	0.124651	0.266315	0.03471	IL10RB	AgeAccelGrim
0.00318834	0.898344	0.947595	0.000148441	IL12B	AgeAccelGrim
0.0397778	0.11197	0.265053	0.0378248	IL15	AgeAccelGrim
0.0542946	0.0294739	0.171742	0.0831013	IL15RA	AgeAccelGrim
0.0287394	0.25102	0.410638	0.017252	IL16	AgeAccelGrim
0.0172714	0.477969	0.608507	0.00553722	IL17C	AgeAccelGrim
0.0334227	0.175496	0.314646	0.0252586	IL17D	AgeAccelGrim
-0.00454081	0.856566	0.926927	-0.000305319	IL17RB	AgeAccelGrim
0.0180076	0.463798	0.593542	0.0060086	IL18	AgeAccelGrim
0.0366411	0.142235	0.280079	0.0310348	IL18R1	AgeAccelGrim
0.0502033	0.0443754	0.17873	0.0679179	IL1R2	AgeAccelGrim
0.00535271	0.826649	0.910817	0.000442556	IL1RL2	AgeAccelGrim
0.0611641	0.0133509	0.120777	0.114651	IL1RN	AgeAccelGrim
0.027907	0.258563	0.410638	0.0163935	IL32	AgeAccelGrim
0.0246464	0.307592	0.461388	0.0126196	IL3RA	AgeAccelGrim
0.0202676	0.418531	0.55631	0.00766668	IL4R	AgeAccelGrim
0.0234651	0.349859	0.495361	0.0107026	IL5RA	AgeAccelGrim
0.0689599	0.00544906	0.0840184	0.156103	IL6	AgeAccelGrim
0.0448848	0.0646703	0.199659	0.0533813	IL7	AgeAccelGrim
0.0531753	0.0327869	0.17873	0.0789281	IRAK1	AgeAccelGrim
0.0489753	0.0499168	0.181111	0.0637538	IRAK4	AgeAccelGrim
0.0364523	0.123663	0.266315	0.0330899	ISM1	AgeAccelGrim
-0.0185927	0.440261	0.572529	-0.00662437	ITGA11	AgeAccelGrim
0.0292491	0.224273	0.383362	0.0189892	ITGB6	AgeAccelGrim
0.0170881	0.495685	0.62063	0.00520835	ITM2A	AgeAccelGrim
0.00621467	0.803709	0.893474	0.00058978	KLRB1	AgeAccelGrim
0.00722355	0.77125	0.875239	0.000814851	KLRD1	AgeAccelGrim
0.037799	0.130012	0.266315	0.0334906	KRT19	AgeAccelGrim
0.0296217	0.231284	0.391504	0.018835	KYNU	AgeAccelGrim
0.0476834	0.056215	0.189926	0.0596113	LAIR1	AgeAccelGrim
0.044945	0.0652896	0.199659	0.0532668	LAMA4	AgeAccelGrim
0.0446614	0.073799	0.210954	0.0505545	LAMP3	AgeAccelGrim
0.0657738	0.0076637	0.104908	0.139148	LAT	AgeAccelGrim
0.0476605	0.0549211	0.189926	0.0600646	LGALS4	AgeAccelGrim
0.0468867	0.0597321	0.193061	0.0573796	LGALS9	AgeAccelGrim
0.0688661	0.00554577	0.0840184	0.155365	LGMN	AgeAccelGrim
0.0256433	0.299974	0.456744	0.0134093	LHPP	AgeAccelGrim
0.0288342	0.245666	0.406937	0.0175789	LIFR	AgeAccelGrim
0.0444912	0.075155	0.212822	0.05001	LILRB4	AgeAccelGrim
-0.0156382	0.533508	0.659808	-0.00426703	LRRN1	AgeAccelGrim
0.0551306	0.0271004	0.16758	0.086391	LSP1	AgeAccelGrim
-0.0355279	0.147962	0.285557	-0.0294828	LTA	AgeAccelGrim
0.0139144	0.57967	0.696985	0.0032952	LTBR	AgeAccelGrim
0.00847759	0.735631	0.841118	0.0011304	LY6D	AgeAccelGrim
0.0129673	0.605397	0.714052	0.00282634	LY75	AgeAccelGrim
-0.000485135	0.984565	0.994411	-3.27734e-06	LY9	AgeAccelGrim
0.0379992	0.126777	0.266315	0.0340838	MANF	AgeAccelGrim
0.0506872	0.0389108	0.17873	0.0714653	MAP2K6	AgeAccelGrim
0.056978	0.0222947	0.154647	0.0941162	MAPK9	AgeAccelGrim
0.036882	0.131839	0.266315	0.0324545	MATN2	AgeAccelGrim
0.0351081	0.157225	0.289336	0.0282086	MEGF10	AgeAccelGrim
-0.0199372	0.418609	0.55631	-0.00754006	MEPE	AgeAccelGrim
0.0160638	0.522463	0.651466	0.00452909	MERTK	AgeAccelGrim
0.0571271	0.0219248	0.154647	0.0947775	METAP1D	AgeAccelGrim
0.0353712	0.154866	0.289336	0.0286523	MGLL	AgeAccelGrim
0.0357559	0.150179	0.28619	0.0294411	MGMT	AgeAccelGrim
0.00693432	0.782471	0.88137	0.000738726	MICB_MICA	AgeAccelGrim
0.00157537	0.949436	0.968617	3.54996e-05	MILR1	AgeAccelGrim
0.0147626	0.551256	0.678986	0.0038183	MLN	AgeAccelGrim
0.0391853	0.117263	0.266315	0.0364752	MMP1	AgeAccelGrim
0.0190233	0.44789	0.577493	0.00663585	MMP10	AgeAccelGrim
0.0338384	0.170263	0.307082	0.0260177	MPIG6B	AgeAccelGrim
0.0473862	0.0498736	0.181111	0.0617029	MVK	AgeAccelGrim
0.0615039	0.0127153	0.120398	0.116591	MZB1	AgeAccelGrim
0.0529267	0.0338773	0.17873	0.077807	NCF2	AgeAccelGrim
0.0468984	0.060509	0.193061	0.0571307	NCK2	AgeAccelGrim
-0.0142452	0.567119	0.690109	-0.00350895	NCR1	AgeAccelGrim
-0.0205121	0.384886	0.522962	-0.00850569	NELL2	AgeAccelGrim
0.0364439	0.143275	0.280079	0.0307524	NFASC	AgeAccelGrim
0.0511026	0.0406358	0.17873	0.0710884	NFATC1	AgeAccelGrim
0.0518701	0.0360116	0.17873	0.0748774	NME3	AgeAccelGrim
0.00350693	0.884974	0.940867	0.000186111	NPPC	AgeAccelGrim
0.0396383	0.110744	0.264217	0.0378815	NT5C3A	AgeAccelGrim
0.00519416	0.836258	0.914751	0.000403378	NTF3	AgeAccelGrim
0.059645	0.0165995	0.139713	0.106162	NUB1	AgeAccelGrim
0.052114	0.0361419	0.17873	0.0751478	NUDC	AgeAccelGrim
-0.0375509	0.117292	0.266315	-0.0349498	OMD	AgeAccelGrim
0.0457803	0.066553	0.199659	0.0538757	OSCAR	AgeAccelGrim
0.0955486	9.12238e-05	0.0138204	0.386006	OSM	AgeAccelGrim
0.0381124	0.127655	0.266315	0.034071	PARP1	AgeAccelGrim
8.99146e-05	0.997136	0.997136	1.12011e-07	PCDH1	AgeAccelGrim
0.0325621	0.182201	0.324746	0.024078	PDGFB	AgeAccelGrim
0.0326987	0.190547	0.335673	0.023543	PDLIM7	AgeAccelGrim
0.0507941	0.0373706	0.17873	0.0725071	PGF	AgeAccelGrim
0.0515596	0.0389301	0.17873	0.0726844	PIK3AP1	AgeAccelGrim
0.0375787	0.1304	0.266315	0.0332467	PKLR	AgeAccelGrim
0.0519972	0.0372246	0.17873	0.0743129	PLA2G4A	AgeAccelGrim
0.0851956	0.000480107	0.0207818	0.282735	PLAUR	AgeAccelGrim
0.0383747	0.124407	0.266315	0.0347351	PLXNA4	AgeAccelGrim
-0.0026711	0.915222	0.956249	-0.000102767	PNLIPRP2	AgeAccelGrim
-0.0171822	0.484974	0.614808	-0.00540006	PON3	AgeAccelGrim
0.0474889	0.0574305	0.189926	0.0589269	PPP1R9B	AgeAccelGrim
0.0477251	0.0552585	0.189926	0.0600191	PRDX5	AgeAccelGrim
0.0190425	0.447693	0.577493	0.00664622	PRELP	AgeAccelGrim
0.0174588	0.366662	0.5073	0.00760737	PROK1	AgeAccelGrim
0.0481286	0.0419694	0.17873	0.0662764	PRSS8	AgeAccelGrim
0.0377508	0.131554	0.266315	0.0332545	PSIP1	AgeAccelGrim
0.0422872	0.0861806	0.229059	0.0450186	PSMG3	AgeAccelGrim
0.0512148	0.00464791	0.0782399	0.119471	PSPN	AgeAccelGrim
0.0412625	0.0961463	0.240438	0.0419667	PTH1R	AgeAccelGrim
0.043991	0.0776618	0.215886	0.0488209	PTPN6	AgeAccelGrim
0.0227583	0.364594	0.506752	0.00997247	PTPRM	AgeAccelGrim
0.00244462	0.920756	0.957771	8.76527e-05	PTX3	AgeAccelGrim
0.0213518	0.380374	0.520603	0.00896326	RAB6A	AgeAccelGrim
0.0579718	0.0198384	0.154099	0.0986966	REG4	AgeAccelGrim
0.0293939	0.238821	0.402015	0.0182809	ROBO1	AgeAccelGrim
0.047558	0.0562787	0.189926	0.0594311	SAMD9L	AgeAccelGrim
-0.044336	0.0576674	0.189926	-0.0549354	SCG3	AgeAccelGrim
-0.0752493	0.00236977	0.0603815	-0.197551	SCGB1A1	AgeAccelGrim
0.0278919	0.245774	0.406937	0.0169991	SCGB3A2	AgeAccelGrim
0.0288357	0.248511	0.409233	0.0174356	SCGN	AgeAccelGrim
0.0627521	0.0112104	0.119575	0.12239	SELPLG	AgeAccelGrim
0.0610446	0.0135525	0.120777	0.11403	SERPINB8	AgeAccelGrim
0.036133	0.149238	0.28619	0.0298502	SH2D1A	AgeAccelGrim
0.0221399	0.375983	0.517832	0.00940572	SHMT1	AgeAccelGrim
0.0246323	0.32604	0.474953	0.0119893	SIGLEC1	AgeAccelGrim
-0.00883945	0.723684	0.830591	-0.00124151	SIGLEC10	AgeAccelGrim
0.0316036	0.206473	0.357492	0.0216528	SIRPB1	AgeAccelGrim
0.0292161	0.242315	0.405643	0.017986	SKAP2	AgeAccelGrim
0.0623169	0.0122337	0.119575	0.119177	SLAMF7	AgeAccelGrim
0.0414855	0.0972806	0.240438	0.0419823	SLC39A5	AgeAccelGrim
0.0411102	0.095313	0.240438	0.0419673	SMOC2	AgeAccelGrim
0.0225617	0.352037	0.495985	0.0102297	SMPDL3A	AgeAccelGrim
0.0735678	0.00278991	0.0603815	0.187922	SPINK4	AgeAccelGrim
0.0267656	0.284965	0.440745	0.0145928	SPINT2	AgeAccelGrim
0.0379602	0.121981	0.266315	0.0346845	SPON1	AgeAccelGrim
0.0391362	0.117399	0.266315	0.0364098	SPRY2	AgeAccelGrim
0.0500545	0.0439704	0.17873	0.0679159	STX8	AgeAccelGrim
0.0570107	0.0212232	0.154647	0.0953898	SULT2A1	AgeAccelGrim
0.0284425	0.254024	0.410638	0.0169268	TBC1D5	AgeAccelGrim
0.0622309	0.0118907	0.119575	0.119782	TFF2	AgeAccelGrim
0.0579759	0.0197018	0.154099	0.0988776	TGFA	AgeAccelGrim
0.0880649	0.000327682	0.0198575	0.306866	TGFB1	AgeAccelGrim
0.0419473	0.0852105	0.228485	0.044863	TIMP3	AgeAccelGrim
0.0129986	0.601319	0.714052	0.00287134	TLR3	AgeAccelGrim
0.0238646	0.339154	0.482458	0.0112069	TNF	AgeAccelGrim
0.0400442	0.107345	0.258139	0.0388116	TNFRSF11A	AgeAccelGrim
0.0496594	0.0423995	0.17873	0.0681645	TNFRSF11B	AgeAccelGrim
0.0383678	0.125425	0.266315	0.034593	TNFRSF13B	AgeAccelGrim
-0.000917095	0.97089	0.98718	-1.17664e-05	TNFRSF13C	AgeAccelGrim
0.0244765	0.327904	0.475382	0.0118528	TNFRSF14	AgeAccelGrim
0.0518061	0.0379894	0.17873	0.0735822	TNFRSF4	AgeAccelGrim
0.00891537	0.721714	0.830591	0.00126273	TNFSF10	AgeAccelGrim
-0.000144771	0.995378	0.997136	-2.91303e-07	TNFSF11	AgeAccelGrim
0.00617093	0.800843	0.893474	0.000595201	TNFSF12	AgeAccelGrim
0.0508334	0.0416761	0.17873	0.0701558	TNFSF13	AgeAccelGrim
0.0776403	0.00128777	0.0390194	0.224393	TPP1	AgeAccelGrim
0.0503749	0.0437021	0.17873	0.0684846	TPSAB1	AgeAccelGrim
0.0284066	0.256592	0.410638	0.0167814	TRAF2	AgeAccelGrim
0.0446012	0.0704181	0.207152	0.0513947	TREM2	AgeAccelGrim
0.0556579	0.0241709	0.155849	0.0899825	TRIM21	AgeAccelGrim
0.062557	0.0112349	0.119575	0.121951	VEGFA	AgeAccelGrim
0.0137213	0.577674	0.696985	0.00327001	VEGFD	AgeAccelGrim
-0.0445175	0.0655955	0.199659	-0.0526698	WFIKKN2	AgeAccelGrim
0.0492983	0.0484574	0.181111	0.0648095	WNT9A	AgeAccelGrim
0.00781104	0.648735	0.972146	0.00146795	ADA	AgeAccelerationResidualHannum
0.00565784	0.741492	0.972146	0.000734918	ADAM23	AgeAccelerationResidualHannum
0.000275819	0.98717	0.990438	1.54686e-06	ADGRE2	AgeAccelerationResidualHannum
-0.0125984	0.459059	0.953912	-0.00425992	AGER	AgeAccelerationResidualHannum
-0.0032484	0.849753	0.972146	-0.000229685	AGRN	AgeAccelerationResidualHannum
0.0267803	0.11681	0.933654	0.0249732	AGRP	AgeAccelerationResidualHannum
-0.00167124	0.919685	0.988583	-6.07677e-05	ALDH3A1	AgeAccelerationResidualHannum
0.0303305	0.074193	0.933654	0.0342624	AMBN	AgeAccelerationResidualHannum
-0.0107495	0.512347	0.953912	-0.00312203	ANGPT1	AgeAccelerationResidualHannum
0.00833294	0.626883	0.972146	0.00169003	ANGPTL2	AgeAccelerationResidualHannum
0.00571233	0.73796	0.972146	0.00075384	ANGPTL4	AgeAccelerationResidualHannum
-0.0193741	0.25601	0.933654	-0.0114645	ANXA11	AgeAccelerationResidualHannum
-0.0130162	0.447248	0.953912	-0.00454852	ARHGEF12	AgeAccelerationResidualHannum
-0.00944999	0.58157	0.962464	-0.00222451	ATP5IF1	AgeAccelerationResidualHannum
-0.0123798	0.470164	0.953912	-0.00405749	AXIN1	AgeAccelerationResidualHannum
-0.00216695	0.899273	0.988583	-9.99147e-05	B4GALT1	AgeAccelerationResidualHannum
-0.0231018	0.17689	0.933654	-0.0173794	BANK1	AgeAccelerationResidualHannum
-0.000735887	0.965374	0.988583	-1.12624e-05	BCL2L11	AgeAccelerationResidualHannum
-0.0203165	0.234867	0.933654	-0.0127827	BCR	AgeAccelerationResidualHannum
0.0166102	0.32997	0.953912	0.00799823	BSG	AgeAccelerationResidualHannum
0.0172676	0.313208	0.953912	0.00870573	BTN2A1	AgeAccelerationResidualHannum
0.00576545	0.736678	0.972146	0.000765204	BTN3A2	AgeAccelerationResidualHannum
0.0262215	0.124897	0.933654	0.0236897	C1QA	AgeAccelerationResidualHannum
0.00579349	0.735406	0.972146	0.000773275	CCL11	AgeAccelerationResidualHannum
-0.0287666	0.0919392	0.933654	-0.0298165	CCL13	AgeAccelerationResidualHannum
0.0015153	0.928107	0.988583	4.9099e-05	CCL17	AgeAccelerationResidualHannum
-0.00101648	0.952517	0.988583	-2.14752e-05	CCL20	AgeAccelerationResidualHannum
-0.00259896	0.879361	0.973465	-0.000145108	CCL21	AgeAccelerationResidualHannum
0.0133581	0.423479	0.953912	0.00498483	CCL22	AgeAccelerationResidualHannum
0.000763674	0.964489	0.988583	1.19917e-05	CCL23	AgeAccelerationResidualHannum
0.00288242	0.866362	0.973465	0.000179576	CCL24	AgeAccelerationResidualHannum
0.00821676	0.631708	0.972146	0.00163911	CCL25	AgeAccelerationResidualHannum
-0.012228	0.475651	0.953912	-0.00394612	CCL26	AgeAccelerationResidualHannum
-0.00596976	0.719818	0.972146	-0.000852346	CCL28	AgeAccelerationResidualHannum
0.00315525	0.854073	0.972146	0.00021615	CCL3	AgeAccelerationResidualHannum
0.00774365	0.651624	0.972146	0.00144034	CCL4	AgeAccelerationResidualHannum
0.00437064	0.798777	0.972146	0.000426463	CCL7	AgeAccelerationResidualHannum
0.0060771	0.716764	0.972146	0.000878892	CCN2	AgeAccelerationResidualHannum
0.0427309	0.0118474	0.512822	0.0823158	CD160	AgeAccelerationResidualHannum
-0.0198118	0.23465	0.933654	-0.0124731	CD200	AgeAccelerationResidualHannum
-0.0319819	0.0595888	0.933654	-0.0391726	CD200R1	AgeAccelerationResidualHannum
-0.0393544	0.0183684	0.636007	-0.0683165	CD22	AgeAccelerationResidualHannum
0.0366104	0.0295895	0.842275	0.0559723	CD244	AgeAccelerationResidualHannum
0.0153687	0.369695	0.953912	0.00664167	CD276	AgeAccelerationResidualHannum
0.0231471	0.174275	0.933654	0.0175632	CD4	AgeAccelerationResidualHannum
0.014133	0.4057	0.953912	0.00553723	CD40	AgeAccelerationResidualHannum
-0.0108898	0.517129	0.953912	-0.00311885	CD40LG	AgeAccelerationResidualHannum
-0.0101939	0.54858	0.962274	-0.00265817	CD48	AgeAccelerationResidualHannum
-0.0102271	0.55084	0.962274	-0.00264856	CD58	AgeAccelerationResidualHannum
-0.0312921	0.0660524	0.933654	-0.0369282	CD6	AgeAccelerationResidualHannum
-0.0467237	0.00470811	0.285312	-0.108733	CD70	AgeAccelerationResidualHannum
-0.0109055	0.524347	0.957092	-0.0030577	CD79B	AgeAccelerationResidualHannum
0.0222576	0.186727	0.933654	0.0162212	CD83	AgeAccelerationResidualHannum
0.000689885	0.967038	0.988583	1.00424e-05	CD84	AgeAccelerationResidualHannum
-0.00597091	0.727572	0.972146	-0.000824728	CDON	AgeAccelerationResidualHannum
0.0157921	0.353397	0.953912	0.00713385	CDSN	AgeAccelerationResidualHannum
-0.00321939	0.85015	0.972146	-0.00022698	CEACAM21	AgeAccelerationResidualHannum
0.0193933	0.252738	0.933654	0.0115842	CHRDL1	AgeAccelerationResidualHannum
0.0112869	0.510274	0.953912	0.00329799	CKAP4	AgeAccelerationResidualHannum
0.0031119	0.856045	0.972146	0.000210064	CKMT1A_CKMT1B	AgeAccelerationResidualHannum
0.00527428	0.7483	0.972146	0.000664161	CLEC4A	AgeAccelerationResidualHannum
0.015063	0.353285	0.953912	0.00680661	CLEC4C	AgeAccelerationResidualHannum
0.0510879	0.00241458	0.243872	0.133705	CLEC4D	AgeAccelerationResidualHannum
0.0280507	0.100571	0.933654	0.0279813	CLEC4G	AgeAccelerationResidualHannum
0.0362002	0.033507	0.846053	0.0533903	CLEC7A	AgeAccelerationResidualHannum
-0.0169896	0.32077	0.953912	-0.00838957	CLIP2	AgeAccelerationResidualHannum
-0.00548648	0.749003	0.972146	-0.000688645	CLSTN2	AgeAccelerationResidualHannum
-0.0157881	0.342899	0.953912	-0.00733883	CNTNAP2	AgeAccelerationResidualHannum
0.00652102	0.698723	0.972146	0.00101529	COL9A1	AgeAccelerationResidualHannum
0.0275675	0.106106	0.933654	0.026858	COLEC12	AgeAccelerationResidualHannum
0.0149608	0.382575	0.953912	0.00624289	CRELD2	AgeAccelerationResidualHannum
-0.000170728	0.99206	0.99206	-5.9107e-07	CRHBP	AgeAccelerationResidualHannum
0.0107746	0.529514	0.960736	0.0029751	CRIM1	AgeAccelerationResidualHannum
-0.015197	0.374845	0.953912	-0.00647619	CRKL	AgeAccelerationResidualHannum
0.00057513	0.972849	0.988583	6.87536e-06	CRLF1	AgeAccelerationResidualHannum
0.0164644	0.335257	0.953912	0.00781438	CSF1	AgeAccelerationResidualHannum
-0.0120679	0.481461	0.953912	-0.00383081	CSF3	AgeAccelerationResidualHannum
0.0186033	0.274658	0.933654	0.0104403	CST7	AgeAccelerationResidualHannum
0.0112072	0.512725	0.953912	0.00325139	CTRC	AgeAccelerationResidualHannum
0.0116144	0.492031	0.953912	0.00357731	CTSC	AgeAccelerationResidualHannum
0.0215725	0.204301	0.933654	0.0148792	CTSO	AgeAccelerationResidualHannum
0.00117125	0.94557	0.988583	2.84686e-05	CXADR	AgeAccelerationResidualHannum
0.0135599	0.423701	0.953912	0.00505703	CXCL1	AgeAccelerationResidualHannum
0.00321915	0.851107	0.972146	0.000225391	CXCL10	AgeAccelerationResidualHannum
-0.0020118	0.906296	0.988583	-8.59637e-05	CXCL12	AgeAccelerationResidualHannum
0.0335193	0.0471055	0.878008	0.0444777	CXCL14	AgeAccelerationResidualHannum
-0.00953595	0.577519	0.962274	-0.00227369	CXCL17	AgeAccelerationResidualHannum
-0.026723	0.111021	0.933654	-0.0255096	CXCL3	AgeAccelerationResidualHannum
-0.0213118	0.207126	0.933654	-0.0145722	CXCL6	AgeAccelerationResidualHannum
-0.0168215	0.32542	0.953912	-0.0082014	CXCL8	AgeAccelerationResidualHannum
0.013641	0.42535	0.953912	0.00506428	CXCL9	AgeAccelerationResidualHannum
-0.0125742	0.463135	0.953912	-0.00420348	DAG1	AgeAccelerationResidualHannum
-0.0154101	0.367436	0.953912	-0.0067006	DAPP1	AgeAccelerationResidualHannum
-0.0230418	0.177914	0.933654	-0.0172765	DBNL	AgeAccelerationResidualHannum
-0.0163762	0.338972	0.953912	-0.00769412	DECR1	AgeAccelerationResidualHannum
-0.00729536	0.669875	0.972146	-0.00126944	DFFA	AgeAccelerationResidualHannum
-0.0132685	0.437879	0.953912	-0.00475869	DNAJA2	AgeAccelerationResidualHannum
-0.0190505	0.265834	0.933654	-0.0109615	DNER	AgeAccelerationResidualHannum
-0.00642777	0.707423	0.972146	-0.000966226	DNPH1	AgeAccelerationResidualHannum
-0.0153476	0.365391	0.953912	-0.00671064	DPP10	AgeAccelerationResidualHannum
0.012448	0.463037	0.953912	0.00416242	EDAR	AgeAccelerationResidualHannum
-0.0197817	0.233824	0.933654	-0.0124844	EGF	AgeAccelerationResidualHannum
-0.0127891	0.455435	0.953912	-0.00436842	EGLN1	AgeAccelerationResidualHannum
-0.0120022	0.483842	0.953912	-0.00378426	EIF4G1	AgeAccelerationResidualHannum
0.0181129	0.289648	0.933654	0.00974706	ENAH	AgeAccelerationResidualHannum
-0.0292553	0.0749354	0.933654	-0.0329214	ENPP5	AgeAccelerationResidualHannum
-0.00473662	0.778918	0.972146	-0.000513963	ENPP7	AgeAccelerationResidualHannum
-0.00945052	0.574935	0.962274	-0.00227173	EPCAM	AgeAccelerationResidualHannum
-0.00160673	0.92284	0.988583	-5.60326e-05	EPHA1	AgeAccelerationResidualHannum
-0.0198521	0.239731	0.933654	-0.0123138	EPO	AgeAccelerationResidualHannum
-0.0218192	0.170952	0.933654	-0.016738	ERBB3	AgeAccelerationResidualHannum
0.0180486	0.288953	0.933654	0.00973134	ESM1	AgeAccelerationResidualHannum
0.0234446	0.169502	0.933654	0.0180717	F2R	AgeAccelerationResidualHannum
0.0109875	0.519457	0.953912	0.00312539	FABP1	AgeAccelerationResidualHannum
-0.00402094	0.814337	0.972146	-0.00035865	FABP9	AgeAccelerationResidualHannum
0.00895047	0.597455	0.967291	0.00200217	FASLG	AgeAccelerationResidualHannum
0.00157744	0.926127	0.988583	5.25751e-05	FCAR	AgeAccelerationResidualHannum
-0.013497	0.43053	0.953912	-0.00493986	FCRL2	AgeAccelerationResidualHannum
-0.0100077	0.559417	0.962274	-0.00252458	FCRL3	AgeAccelerationResidualHannum
-0.00499182	0.76959	0.972146	-0.000567772	FCRL6	AgeAccelerationResidualHannum
0.00671812	0.695287	0.972146	0.00106036	FGF19	AgeAccelerationResidualHannum
0.033563	0.047124	0.878008	0.04453	FGF5	AgeAccelerationResidualHannum
0.0145434	0.396063	0.953912	0.00584988	FIS1	AgeAccelerationResidualHannum
-0.0398896	0.0188913	0.636007	-0.0687591	FLT3LG	AgeAccelerationResidualHannum
-0.0121856	0.477189	0.953912	-0.00391534	FOXO1	AgeAccelerationResidualHannum
0.000601885	0.971466	0.988583	7.56722e-06	FST	AgeAccelerationResidualHannum
0.0122417	0.475159	0.953912	0.00395603	FSTL3	AgeAccelerationResidualHannum
0.0424355	0.00922977	0.466103	0.0863481	GAL	AgeAccelerationResidualHannum
-0.00389361	0.820419	0.972146	-0.000334712	GALNT3	AgeAccelerationResidualHannum
0.000539574	0.974887	0.988583	5.96e-06	GLOD4	AgeAccelerationResidualHannum
-0.0141874	0.405042	0.953912	-0.00556856	GMPR	AgeAccelerationResidualHannum
-0.00610247	0.722006	0.972146	-0.00086325	GOPC	AgeAccelerationResidualHannum
-0.0147643	0.38492	0.953912	-0.00612171	GZMA	AgeAccelerationResidualHannum
-0.00949147	0.577999	0.962274	-0.00225966	GZMB	AgeAccelerationResidualHannum
-0.017247	0.313592	0.953912	-0.00868621	HCLS1	AgeAccelerationResidualHannum
-0.019762	0.247875	0.933654	-0.0119712	HEXIM1	AgeAccelerationResidualHannum
0.0041513	0.808515	0.972146	0.000383214	HGF	AgeAccelerationResidualHannum
0.018666	0.274958	0.933654	0.0104666	HLA-E	AgeAccelerationResidualHannum
-0.0133235	0.43628	0.953912	-0.00479958	HPCAL1	AgeAccelerationResidualHannum
0.0214122	0.210881	0.933654	0.0144738	HSD11B1	AgeAccelerationResidualHannum
-0.00637736	0.709658	0.972146	-0.000949913	HSPA1A	AgeAccelerationResidualHannum
0.0105621	0.537398	0.962274	0.00284862	ICAM4	AgeAccelerationResidualHannum
0.000703751	0.966439	0.988583	1.04336e-05	IDS	AgeAccelerationResidualHannum
0.00333071	0.845705	0.972146	0.000242412	IFNG	AgeAccelerationResidualHannum
0.0217201	0.202558	0.933654	0.0150618	IFNGR1	AgeAccelerationResidualHannum
-0.00837278	0.625236	0.972146	-0.00170768	IFNLR1	AgeAccelerationResidualHannum
-0.0292751	0.0864812	0.933654	-0.0311217	IKBKG	AgeAccelerationResidualHannum
0.0185278	0.279267	0.933654	0.010264	IL10	AgeAccelerationResidualHannum
-0.00338607	0.843244	0.972146	-0.000250728	IL10RB	AgeAccelerationResidualHannum
0.0301483	0.075336	0.933654	0.0338564	IL12B	AgeAccelerationResidualHannum
-0.0341907	0.0448448	0.878008	-0.046099	IL15	AgeAccelerationResidualHannum
0.0163466	0.339772	0.953912	0.00766349	IL15RA	AgeAccelerationResidualHannum
0.00414435	0.808754	0.972146	0.00038204	IL16	AgeAccelerationResidualHannum
0.0247882	0.134657	0.933654	0.0215848	IL17C	AgeAccelerationResidualHannum
0.0196887	0.242669	0.933654	0.0121083	IL17D	AgeAccelerationResidualHannum
0.00381701	0.823849	0.972146	0.000321211	IL17RB	AgeAccelerationResidualHannum
0.0135558	0.419032	0.953912	0.00512073	IL18	AgeAccelerationResidualHannum
0.00417708	0.806996	0.972146	0.000389006	IL18R1	AgeAccelerationResidualHannum
0.00569667	0.739733	0.972146	0.000745835	IL1R2	AgeAccelerationResidualHannum
0.0206879	0.213896	0.933654	0.0138567	IL1RL2	AgeAccelerationResidualHannum
0.0221225	0.192859	0.933654	0.0158123	IL1RN	AgeAccelerationResidualHannum
0.0128123	0.447801	0.953912	0.00447041	IL32	AgeAccelerationResidualHannum
0.0108212	0.51204	0.953912	0.00314567	IL3RA	AgeAccelerationResidualHannum
0.00806924	0.637253	0.972146	0.00157905	IL4R	AgeAccelerationResidualHannum
-0.00518716	0.762349	0.972146	-0.000611285	IL5RA	AgeAccelerationResidualHannum
-0.0132435	0.439286	0.953912	-0.00473128	IL6	AgeAccelerationResidualHannum
0.00766622	0.645505	0.972146	0.00145735	IL7	AgeAccelerationResidualHannum
-0.00468879	0.784194	0.972146	-0.000495027	IRAK1	AgeAccelerationResidualHannum
-0.00763803	0.655986	0.972146	-0.00139857	IRAK4	AgeAccelerationResidualHannum
0.0120995	0.455317	0.953912	0.00413424	ISM1	AgeAccelerationResidualHannum
-0.00373775	0.820341	0.972146	-0.000321467	ITGA11	AgeAccelerationResidualHannum
0.0141252	0.390446	0.953912	0.00576928	ITGB6	AgeAccelerationResidualHannum
0.0114974	0.501868	0.953912	0.00344243	ITM2A	AgeAccelerationResidualHannum
0.0495257	0.00327664	0.248205	0.12305	KLRB1	AgeAccelerationResidualHannum
0.000400504	0.981161	0.988583	3.30802e-06	KLRD1	AgeAccelerationResidualHannum
0.0219109	0.198963	0.933654	0.0153645	KRT19	AgeAccelerationResidualHannum
-0.00341562	0.840085	0.972146	-0.000258482	KYNU	AgeAccelerationResidualHannum
0.0243919	0.153472	0.933654	0.0198543	LAIR1	AgeAccelerationResidualHannum
0.000658874	0.968587	0.988583	9.13281e-06	LAMA4	AgeAccelerationResidualHannum
-0.00681187	0.690906	0.972146	-0.00109386	LAMP3	AgeAccelerationResidualHannum
-0.0181454	0.285586	0.933654	-0.00987588	LAT	AgeAccelerationResidualHannum
-0.00162842	0.923887	0.988583	-5.59866e-05	LGALS4	AgeAccelerationResidualHannum
0.019174	0.261002	0.933654	0.0111852	LGALS9	AgeAccelerationResidualHannum
-0.01106	0.518743	0.953912	-0.00315262	LGMN	AgeAccelerationResidualHannum
0.00356425	0.833102	0.972146	0.000282651	LHPP	AgeAccelerationResidualHannum
0.00306879	0.856644	0.972146	0.000206222	LIFR	AgeAccelerationResidualHannum
0.0220939	0.19648	0.933654	0.0156133	LILRB4	AgeAccelerationResidualHannum
-0.000385756	0.982058	0.988583	-3.03311e-06	LRRN1	AgeAccelerationResidualHannum
-0.00853816	0.618576	0.972146	-0.00178112	LSP1	AgeAccelerationResidualHannum
0.00429454	0.798409	0.972146	0.000419896	LTA	AgeAccelerationResidualHannum
0.0161823	0.344892	0.953912	0.00748136	LTBR	AgeAccelerationResidualHannum
0.0150824	0.378344	0.953912	0.00636647	LY6D	AgeAccelerationResidualHannum
-0.0138428	0.418798	0.953912	-0.0052325	LY75	AgeAccelerationResidualHannum
-0.0367493	0.0305776	0.842275	-0.0556603	LY9	AgeAccelerationResidualHannum
-0.0181189	0.287019	0.933654	-0.00982205	MANF	AgeAccelerationResidualHannum
-0.0161712	0.336916	0.953912	-0.00764053	MAP2K6	AgeAccelerationResidualHannum
-0.00558305	0.744817	0.972146	-0.000714352	MAPK9	AgeAccelerationResidualHannum
-0.00776229	0.643255	0.972146	-0.00148739	MATN2	AgeAccelerationResidualHannum
0.0245732	0.146875	0.933654	0.0204707	MEGF10	AgeAccelerationResidualHannum
-0.00701803	0.676818	0.972146	-0.00118976	MEPE	AgeAccelerationResidualHannum
0.00487531	0.77624	0.972146	0.000536304	MERTK	AgeAccelerationResidualHannum
-0.0202318	0.237214	0.933654	-0.0126421	METAP1D	AgeAccelerationResidualHannum
-0.015863	0.350826	0.953912	-0.0072162	MGLL	AgeAccelerationResidualHannum
-0.0196625	0.246895	0.933654	-0.0119447	MGMT	AgeAccelerationResidualHannum
-0.000739997	0.965573	0.988583	-1.12589e-05	MICB_MICA	AgeAccelerationResidualHannum
-0.00967329	0.56817	0.962274	-0.002375	MILR1	AgeAccelerationResidualHannum
-0.0190098	0.26028	0.933654	-0.0111124	MLN	AgeAccelerationResidualHannum
-0.00660332	0.699993	0.972146	-0.0010229	MMP1	AgeAccelerationResidualHannum
-0.00959466	0.575097	0.962274	-0.0023052	MMP10	AgeAccelerationResidualHannum
-0.0185057	0.272383	0.933654	-0.0104524	MPIG6B	AgeAccelerationResidualHannum
-0.017057	0.303143	0.953912	-0.00884154	MVK	AgeAccelerationResidualHannum
-0.00575637	0.735024	0.972146	-0.000769619	MZB1	AgeAccelerationResidualHannum
-0.000515146	0.976033	0.988583	-5.42726e-06	NCF2	AgeAccelerationResidualHannum
-0.0115019	0.502068	0.953912	-0.0034418	NCK2	AgeAccelerationResidualHannum
0.0227698	0.179193	0.933654	0.0170017	NCR1	AgeAccelerationResidualHannum
-0.0181215	0.260361	0.933654	-0.0105906	NELL2	AgeAccelerationResidualHannum
-0.00449228	0.792179	0.972146	-0.000454514	NFASC	AgeAccelerationResidualHannum
-0.0224092	0.190128	0.933654	-0.016156	NFATC1	AgeAccelerationResidualHannum
-0.00684996	0.686928	0.972146	-0.00111715	NME3	AgeAccelerationResidualHannum
-0.00367675	0.824146	0.972146	-0.000308831	NPPC	AgeAccelerationResidualHannum
-0.00371316	0.827404	0.972146	-0.000305528	NT5C3A	AgeAccelerationResidualHannum
-0.0160448	0.348988	0.953912	-0.00733553	NTF3	AgeAccelerationResidualHannum
-0.00105544	0.950919	0.988583	-2.30682e-05	NUB1	AgeAccelerationResidualHannum
-0.000454295	0.978796	0.988583	-4.22859e-06	NUDC	AgeAccelerationResidualHannum
-0.00337105	0.837395	0.972146	-0.000259805	OMD	AgeAccelerationResidualHannum
0.0556627	0.000945268	0.143208	0.168349	OSCAR	AgeAccelerationResidualHannum
0.0217687	0.20094	0.933654	0.0151714	OSM	AgeAccelerationResidualHannum
-0.0204776	0.231102	0.933654	-0.0130278	PARP1	AgeAccelerationResidualHannum
-0.0103197	0.545864	0.962274	-0.00271321	PCDH1	AgeAccelerationResidualHannum
-0.0191554	0.250603	0.933654	-0.0115127	PDGFB	AgeAccelerationResidualHannum
-0.00934507	0.584474	0.962464	-0.00217959	PDLIM7	AgeAccelerationResidualHannum
0.0186754	0.264436	0.933654	0.0107884	PGF	AgeAccelerationResidualHannum
-0.00280153	0.87028	0.973465	-0.000169048	PIK3AP1	AgeAccelerationResidualHannum
0.0280881	0.0974283	0.933654	0.0284059	PKLR	AgeAccelerationResidualHannum
-0.0116538	0.49653	0.953912	-0.00354338	PLA2G4A	AgeAccelerationResidualHannum
0.026706	0.114159	0.933654	0.0251702	PLAUR	AgeAccelerationResidualHannum
-0.00522966	0.759833	0.972146	-0.000623804	PLXNA4	AgeAccelerationResidualHannum
0.00258976	0.879807	0.973465	0.000144023	PNLIPRP2	AgeAccelerationResidualHannum
-0.0139005	0.407714	0.953912	-0.00541627	PON3	AgeAccelerationResidualHannum
-0.0212107	0.215232	0.933654	-0.0141495	PPP1R9B	AgeAccelerationResidualHannum
-0.00926371	0.587643	0.962464	-0.00213886	PRDX5	AgeAccelerationResidualHannum
0.0042691	0.803223	0.972146	0.000406265	PRELP	AgeAccelerationResidualHannum
-0.000643634	0.961162	0.988583	-1.10728e-05	PROK1	AgeAccelerationResidualHannum
-0.00104804	0.948596	0.988583	-2.40199e-05	PRSS8	AgeAccelerationResidualHannum
-0.00536173	0.754487	0.972146	-0.000655998	PSIP1	AgeAccelerationResidualHannum
0.0211327	0.209982	0.933654	0.0143241	PSMG3	AgeAccelerationResidualHannum
0.00669422	0.592237	0.964773	0.00152296	PSPN	AgeAccelerationResidualHannum
-0.0089071	0.600167	0.967291	-0.00197495	PTH1R	AgeAccelerationResidualHannum
-0.0237582	0.163463	0.933654	-0.0186877	PTPN6	AgeAccelerationResidualHannum
-0.0134272	0.433383	0.953912	-0.00487581	PTPRM	AgeAccelerationResidualHannum
0.033069	0.0473111	0.878008	0.0438176	PTX3	AgeAccelerationResidualHannum
-0.0085994	0.605026	0.969963	-0.00187661	RAB6A	AgeAccelerationResidualHannum
0.0234999	0.168867	0.933654	0.0181526	REG4	AgeAccelerationResidualHannum
-0.00480188	0.778442	0.972146	-0.000522318	ROBO1	AgeAccelerationResidualHannum
-0.00453463	0.790869	0.972146	-0.000462057	SAMD9L	AgeAccelerationResidualHannum
0.00241423	0.880295	0.973465	0.00013368	SCG3	AgeAccelerationResidualHannum
0.00991224	0.562876	0.962274	0.00247397	SCGB1A1	AgeAccelerationResidualHannum
-0.00435521	0.791016	0.972146	-0.000443426	SCGB3A2	AgeAccelerationResidualHannum
0.0334073	0.0492612	0.878008	0.0436799	SCGN	AgeAccelerationResidualHannum
-0.0281887	0.0970013	0.933654	-0.0285614	SELPLG	AgeAccelerationResidualHannum
0.00991077	0.560538	0.962274	0.00249152	SERPINB8	AgeAccelerationResidualHannum
-0.00111891	0.947999	0.988583	-2.59497e-05	SH2D1A	AgeAccelerationResidualHannum
-0.0130756	0.443808	0.953912	-0.00461313	SHMT1	AgeAccelerationResidualHannum
-0.0045391	0.791183	0.972146	-0.000461731	SIGLEC1	AgeAccelerationResidualHannum
-0.00532158	0.755188	0.972146	-0.00064894	SIGLEC10	AgeAccelerationResidualHannum
0.0617364	0.000230875	0.0699551	0.224512	SIRPB1	AgeAccelerationResidualHannum
-0.0262154	0.123707	0.933654	-0.0237932	SKAP2	AgeAccelerationResidualHannum
-0.00647948	0.705402	0.972146	-0.000982053	SLAMF7	AgeAccelerationResidualHannum
0.0303868	0.0749878	0.933654	0.0341854	SLC39A5	AgeAccelerationResidualHannum
0.00631783	0.708392	0.972146	0.000945946	SMOC2	AgeAccelerationResidualHannum
0.000793204	0.96182	0.988583	1.34102e-05	SMPDL3A	AgeAccelerationResidualHannum
0.0316597	0.0615698	0.933654	0.0383283	SPINK4	AgeAccelerationResidualHannum
0.00601645	0.725169	0.972146	0.000839659	SPINT2	AgeAccelerationResidualHannum
0.00502091	0.765235	0.972146	0.000583455	SPON1	AgeAccelerationResidualHannum
-0.00388809	0.820383	0.972146	-0.000334312	SPRY2	AgeAccelerationResidualHannum
-0.00283219	0.868201	0.973465	-0.000173839	STX8	AgeAccelerationResidualHannum
0.0186044	0.273717	0.933654	0.0104687	SULT2A1	AgeAccelerationResidualHannum
-0.0150709	0.376294	0.953912	-0.0063972	TBC1D5	AgeAccelerationResidualHannum
-0.0129923	0.445718	0.953912	-0.00455952	TFF2	AgeAccelerationResidualHannum
0.027024	0.112894	0.933654	0.0256006	TGFA	AgeAccelerationResidualHannum
0.0123768	0.468012	0.953912	0.00408117	TGFB1	AgeAccelerationResidualHannum
-0.0181957	0.275345	0.933654	-0.0101918	TIMP3	AgeAccelerationResidualHannum
0.0100571	0.553626	0.962274	0.0025825	TLR3	AgeAccelerationResidualHannum
0.00268329	0.875059	0.973465	0.00015553	TNF	AgeAccelerationResidualHannum
0.0226198	0.18323	0.933654	0.0166708	TNFRSF11A	AgeAccelerationResidualHannum
-0.0131168	0.434723	0.953912	-0.00474549	TNFRSF11B	AgeAccelerationResidualHannum
-0.00569877	0.739663	0.972146	-0.000746346	TNFRSF13B	AgeAccelerationResidualHannum
-0.0203292	0.234955	0.933654	-0.0127874	TNFRSF13C	AgeAccelerationResidualHannum
0.0177076	0.299678	0.953912	0.00926717	TNFRSF14	AgeAccelerationResidualHannum
0.0113905	0.506435	0.953912	0.00336562	TNFRSF4	AgeAccelerationResidualHannum
0.0103182	0.54576	0.962274	0.00271366	TNFSF10	AgeAccelerationResidualHannum
0.0190812	0.262345	0.933654	0.0110886	TNFSF11	AgeAccelerationResidualHannum
0.00852151	0.609707	0.972146	0.00183109	TNFSF12	AgeAccelerationResidualHannum
0.0272707	0.110303	0.933654	0.0261092	TNFSF13	AgeAccelerationResidualHannum
0.00702589	0.674429	0.972146	0.00120188	TPP1	AgeAccelerationResidualHannum
-0.013714	0.423603	0.953912	-0.00511589	TPSAB1	AgeAccelerationResidualHannum
-0.00477931	0.780159	0.972146	-0.000515291	TRAF2	AgeAccelerationResidualHannum
0.0252336	0.134342	0.933654	0.0219983	TREM2	AgeAccelerationResidualHannum
0.0256288	0.12995	0.933654	0.0227129	TRIM21	AgeAccelerationResidualHannum
-0.0110541	0.515509	0.953912	-0.00318098	VEGFA	AgeAccelerationResidualHannum
-0.00976779	0.561438	0.962274	-0.00244877	VEGFD	AgeAccelerationResidualHannum
-0.00434418	0.793419	0.972146	-0.000436579	WFIKKN2	AgeAccelerationResidualHannum
0.0186427	0.276286	0.933654	0.0104146	WNT9A	AgeAccelerationResidualHannum
0.00799898	0.548833	0.945589	0.00208421	ADA	AgeAccelerationResidual
0.0150315	0.259276	0.818339	0.00881206	ADAM23	AgeAccelerationResidual
-0.00228554	0.864048	0.957595	-0.000145046	ADGRE2	AgeAccelerationResidual
-0.00337641	0.798905	0.957595	-0.000329217	AGER	AgeAccelerationResidual
-0.00124693	0.925565	0.957595	-4.18884e-05	AGRN	AgeAccelerationResidual
0.00478375	0.719852	0.9526	0.000682912	AGRP	AgeAccelerationResidual
0.0134158	0.297543	0.835407	0.00706274	ALDH3A1	AgeAccelerationResidual
0.00720022	0.58771	0.945589	0.00166207	AMBN	AgeAccelerationResidual
-0.0139131	0.275331	0.835407	-0.00779334	ANGPT1	AgeAccelerationResidual
-0.00428631	0.748045	0.955473	-0.000540385	ANGPTL2	AgeAccelerationResidual
-0.00468668	0.724323	0.9526	-0.000656454	ANGPTL4	AgeAccelerationResidual
-0.0309098	0.0190995	0.421477	-0.0531333	ANXA11	AgeAccelerationResidual
-0.0212021	0.110599	0.582887	-0.0202744	ARHGEF12	AgeAccelerationResidual
-0.0313436	0.0178907	0.421477	-0.0547689	ATP5IF1	AgeAccelerationResidual
-0.0243311	0.0669827	0.481993	-0.0285656	AXIN1	AgeAccelerationResidual
-0.00217127	0.870545	0.957595	-0.00013073	B4GALT1	AgeAccelerationResidual
-0.0197243	0.138267	0.607173	-0.0169487	BANK1	AgeAccelerationResidual
-0.00307821	0.815498	0.957595	-0.000272659	BCL2L11	AgeAccelerationResidual
-0.0214261	0.106822	0.582887	-0.020812	BCR	AgeAccelerationResidual
0.00171793	0.897143	0.957595	8.09802e-05	BSG	AgeAccelerationResidual
0.00785441	0.55599	0.945589	0.00200235	BTN2A1	AgeAccelerationResidual
-0.00916507	0.491965	0.945589	-0.00282345	BTN3A2	AgeAccelerationResidual
0.00481724	0.718114	0.9526	0.000692752	C1QA	AgeAccelerationResidual
0.00621298	0.641409	0.952302	0.00119827	CCL11	AgeAccelerationResidual
-0.0120777	0.36478	0.877276	-0.00528968	CCL13	AgeAccelerationResidual
-0.00463503	0.722832	0.9526	-0.000653365	CCL17	AgeAccelerationResidual
-0.0035707	0.788092	0.957595	-0.000369292	CCL20	AgeAccelerationResidual
-1.83274e-05	0.998903	0.998903	-8.73826e-09	CCL21	AgeAccelerationResidual
-0.00518852	0.689779	0.9526	-0.000836858	CCL22	AgeAccelerationResidual
-0.00160437	0.904342	0.957595	-7.00588e-05	CCL23	AgeAccelerationResidual
0.00782999	0.556773	0.945589	0.00199134	CCL24	AgeAccelerationResidual
0.0044776	0.737211	0.9526	0.000592872	CCL25	AgeAccelerationResidual
-0.0183744	0.16753	0.667917	-0.0142568	CCL26	AgeAccelerationResidual
-0.00261945	0.839758	0.957595	-0.000198674	CCL28	AgeAccelerationResidual
-0.00648241	0.627205	0.952302	-0.00131328	CCL3	AgeAccelerationResidual
-0.00898132	0.500876	0.945589	-0.00269682	CCL4	AgeAccelerationResidual
0.0134549	0.312563	0.840284	0.00679559	CCL7	AgeAccelerationResidual
-0.00234199	0.857458	0.957595	-0.000156416	CCN2	AgeAccelerationResidual
0.0275049	0.0379965	0.459133	0.039064	CD160	AgeAccelerationResidual
-0.0172257	0.184037	0.697041	-0.0126625	CD200	AgeAccelerationResidual
0.00119504	0.928327	0.957595	3.85989e-05	CD200R1	AgeAccelerationResidual
-0.0136075	0.298146	0.835407	-0.00715171	CD22	AgeAccelerationResidual
0.0189795	0.148959	0.624693	0.0156948	CD244	AgeAccelerationResidual
-0.00193773	0.884596	0.957595	-0.000103194	CD276	AgeAccelerationResidual
0.0165415	0.212433	0.741894	0.0111287	CD4	AgeAccelerationResidual
-0.00598244	0.651349	0.952302	-0.00111385	CD40	AgeAccelerationResidual
-0.0199997	0.125237	0.583799	-0.0180451	CD40LG	AgeAccelerationResidual
-0.00315557	0.811503	0.957595	-0.000286242	CD48	AgeAccelerationResidual
-0.00686005	0.607234	0.952302	-0.00148619	CD58	AgeAccelerationResidual
-0.013905	0.295679	0.835407	-0.00735826	CD6	AgeAccelerationResidual
-0.0206312	0.111814	0.582887	-0.0196307	CD70	AgeAccelerationResidual
-0.00495036	0.710508	0.9526	-0.000734788	CD79B	AgeAccelerationResidual
0.0118237	0.36818	0.877276	0.00513077	CD83	AgeAccelerationResidual
-0.0129059	0.319833	0.850083	-0.00638938	CD84	AgeAccelerationResidual
0.00107671	0.935681	0.961056	3.1087e-05	CDON	AgeAccelerationResidual
0.0102845	0.437613	0.940402	0.00369122	CDSN	AgeAccelerationResidual
-0.0196329	0.137457	0.607173	-0.0169202	CEACAM21	AgeAccelerationResidual
-0.00495445	0.707848	0.9526	-0.000743465	CHRDL1	AgeAccelerationResidual
-0.0105194	0.430298	0.940402	-0.00385254	CKAP4	AgeAccelerationResidual
-0.0116538	0.38218	0.877276	-0.00486817	CKMT1A_CKMT1B	AgeAccelerationResidual
-0.0029949	0.814911	0.957595	-0.000266217	CLEC4A	AgeAccelerationResidual
0.00392211	0.756425	0.956475	0.000475492	CLEC4C	AgeAccelerationResidual
0.0212017	0.109316	0.582887	0.0203815	CLEC4D	AgeAccelerationResidual
0.0220297	0.0974933	0.582887	0.0222726	CLEC4G	AgeAccelerationResidual
0.0109963	0.409455	0.915035	0.0042643	CLEC7A	AgeAccelerationResidual
-0.0328316	0.0129519	0.421477	-0.0619751	CLIP2	AgeAccelerationResidual
0.010449	0.433297	0.940402	0.00379522	CLSTN2	AgeAccelerationResidual
-0.0139705	0.280682	0.835407	-0.00770869	CNTNAP2	AgeAccelerationResidual
0.00382892	0.770309	0.957595	0.00043395	COL9A1	AgeAccelerationResidual
0.0125275	0.346698	0.876371	0.00576327	COLEC12	AgeAccelerationResidual
-0.010003	0.453325	0.945589	-0.00343692	CRELD2	AgeAccelerationResidual
0.00719172	0.589988	0.945589	0.00164803	CRHBP	AgeAccelerationResidual
0.00516949	0.69842	0.9526	0.000805836	CRIM1	AgeAccelerationResidual
-0.0269478	0.0421152	0.459133	-0.0370683	CRKL	AgeAccelerationResidual
0.00616005	0.639396	0.952302	0.00119647	CRLF1	AgeAccelerationResidual
0.0113084	0.395276	0.893795	0.00455841	CSF1	AgeAccelerationResidual
-0.00701463	0.599185	0.945589	-0.00156033	CSF3	AgeAccelerationResidual
0.00532029	0.688591	0.9526	0.000862093	CST7	AgeAccelerationResidual
-0.00118551	0.929152	0.957595	-3.78333e-05	CTRC	AgeAccelerationResidual
0.00782039	0.552297	0.945589	0.00201631	CTSC	AgeAccelerationResidual
0.0151139	0.253385	0.814252	0.00901121	CTSO	AgeAccelerationResidual
-0.00881779	0.508714	0.945589	-0.00258826	CXADR	AgeAccelerationResidual
-0.00611745	0.643052	0.952302	-0.00117305	CXCL1	AgeAccelerationResidual
0.00406375	0.76076	0.956475	0.000482578	CXCL10	AgeAccelerationResidual
-0.0057921	0.663154	0.952302	-0.00103323	CXCL12	AgeAccelerationResidual
0.0152254	0.248484	0.809577	0.00920681	CXCL14	AgeAccelerationResidual
0.00911742	0.493693	0.945589	0.00279488	CXCL17	AgeAccelerationResidual
-0.029429	0.023577	0.446489	-0.047896	CXCL3	AgeAccelerationResidual
-0.023762	0.0699924	0.481993	-0.0274439	CXCL6	AgeAccelerationResidual
-0.0158963	0.232133	0.781515	-0.0100824	CXCL8	AgeAccelerationResidual
0.020831	0.11675	0.582887	0.01943	CXCL9	AgeAccelerationResidual
-0.012971	0.33052	0.870848	-0.00623649	DAG1	AgeAccelerationResidual
-0.0240923	0.0691448	0.481993	-0.0279529	DAPP1	AgeAccelerationResidual
-0.0291324	0.0278953	0.459133	-0.0452853	DBNL	AgeAccelerationResidual
-0.0330722	0.0123588	0.421477	-0.0631025	DECR1	AgeAccelerationResidual
-0.0259558	0.0500046	0.459133	-0.0337682	DFFA	AgeAccelerationResidual
-0.0316108	0.0166844	0.421477	-0.0561942	DNAJA2	AgeAccelerationResidual
-0.00800028	0.548784	0.945589	-0.00208486	DNER	AgeAccelerationResidual
-0.0233096	0.0789575	0.508615	-0.0257014	DNPH1	AgeAccelerationResidual
0.00348304	0.792068	0.957595	0.000352615	DPP10	AgeAccelerationResidual
0.00811218	0.538999	0.945589	0.00217741	EDAR	AgeAccelerationResidual
-0.0330637	0.009951	0.421477	-0.0661979	EGF	AgeAccelerationResidual
-0.0188452	0.156685	0.641563	-0.0151699	EGLN1	AgeAccelerationResidual
-0.0234493	0.0776121	0.508615	-0.0260304	EIF4G1	AgeAccelerationResidual
-0.0044522	0.738452	0.9526	-0.000586254	ENAH	AgeAccelerationResidual
-0.00528644	0.680662	0.9526	-0.000883196	ENPP5	AgeAccelerationResidual
-0.0161718	0.217102	0.747521	-0.0107273	ENPP7	AgeAccelerationResidual
-0.00450425	0.731356	0.9526	-0.000611997	EPCAM	AgeAccelerationResidual
-0.00883714	0.493361	0.945589	-0.00271154	EPHA1	AgeAccelerationResidual
-0.00338967	0.79687	0.957595	-0.000334264	EPO	AgeAccelerationResidual
-0.00917824	0.460221	0.945589	-0.00309337	ERBB3	AgeAccelerationResidual
0.00702236	0.596506	0.945589	0.00157571	ESM1	AgeAccelerationResidual
-0.00707735	0.595045	0.945589	-0.00159559	F2R	AgeAccelerationResidual
-0.00407191	0.759157	0.956475	-0.000487279	FABP1	AgeAccelerationResidual
-0.0109522	0.410709	0.915035	-0.00423265	FABP9	AgeAccelerationResidual
0.00877438	0.505849	0.945589	0.00259704	FASLG	AgeAccelerationResidual
0.00484842	0.714189	0.9526	0.000708775	FCAR	AgeAccelerationResidual
-0.00760402	0.568432	0.945589	-0.00186543	FCRL2	AgeAccelerationResidual
-0.0044507	0.738815	0.9526	-0.000585108	FCRL3	AgeAccelerationResidual
-0.0140868	0.287429	0.835407	-0.00762755	FCRL6	AgeAccelerationResidual
0.0074329	0.577559	0.945589	0.00177203	FGF19	AgeAccelerationResidual
0.00969302	0.463691	0.945589	0.00323526	FGF5	AgeAccelerationResidual
-0.0169105	0.204203	0.736589	-0.0116672	FIS1	AgeAccelerationResidual
-0.0118786	0.372527	0.877276	-0.00509406	FLT3LG	AgeAccelerationResidual
-0.0123347	0.354962	0.877276	-0.00554838	FOXO1	AgeAccelerationResidual
-0.00731246	0.576401	0.945589	-0.00174969	FST	AgeAccelerationResidual
-0.00743304	0.577561	0.945589	-0.00177205	FSTL3	AgeAccelerationResidual
0.0149772	0.241675	0.804698	0.00923749	GAL	AgeAccelerationResidual
0.0135828	0.308175	0.840284	0.00694357	GALNT3	AgeAccelerationResidual
-0.0208116	0.117347	0.582887	-0.0193658	GLOD4	AgeAccelerationResidual
-0.0190265	0.150487	0.624693	-0.0156494	GMPR	AgeAccelerationResidual
-0.0174521	0.190011	0.702113	-0.0125869	GOPC	AgeAccelerationResidual
-0.0120038	0.364008	0.877276	-0.00526834	GZMA	AgeAccelerationResidual
0.00860985	0.516658	0.945589	0.00246928	GZMB	AgeAccelerationResidual
-0.024879	0.0607961	0.481993	-0.030256	HCLS1	AgeAccelerationResidual
-0.0344017	0.00914915	0.421477	-0.070132	HEXIM1	AgeAccelerationResidual
-0.00336653	0.800641	0.957595	-0.000325079	HGF	AgeAccelerationResidual
0.00152678	0.908821	0.957595	6.33946e-05	HLA-E	AgeAccelerationResidual
-0.0231871	0.0805727	0.508615	-0.0253623	HPCAL1	AgeAccelerationResidual
-0.000908558	0.945748	0.968114	-2.20095e-05	HSD11B1	AgeAccelerationResidual
-0.0278629	0.0353834	0.459133	-0.0404346	HSPA1A	AgeAccelerationResidual
-0.00291399	0.827026	0.957595	-0.000240349	ICAM4	AgeAccelerationResidual
0.00580287	0.655665	0.952302	0.00106377	IDS	AgeAccelerationResidual
0.00949746	0.475537	0.945589	0.00306593	IFNG	AgeAccelerationResidual
0.00285011	0.830294	0.957595	0.000230198	IFNGR1	AgeAccelerationResidual
-0.00193314	0.884828	0.957595	-0.000102729	IFNLR1	AgeAccelerationResidual
-0.0262145	0.0482383	0.459133	-0.0345142	IKBKG	AgeAccelerationResidual
0.0138001	0.300526	0.835407	0.0072053	IL10	AgeAccelerationResidual
-0.00295464	0.82454	0.957595	-0.000247564	IL10RB	AgeAccelerationResidual
0.0159336	0.228409	0.777616	0.010218	IL12B	AgeAccelerationResidual
-0.0241829	0.0685873	0.481993	-0.028143	IL15	AgeAccelerationResidual
-0.00639233	0.631839	0.952302	-0.00127459	IL15RA	AgeAccelerationResidual
-0.0056952	0.669061	0.9526	-0.000994009	IL16	AgeAccelerationResidual
0.0176064	0.172422	0.677174	0.0134409	IL17C	AgeAccelerationResidual
-9.81916e-05	0.994039	0.997331	-2.54955e-07	IL17D	AgeAccelerationResidual
0.00945098	0.478534	0.945589	0.00302514	IL17RB	AgeAccelerationResidual
-0.00536922	0.68111	0.9526	-0.000895494	IL18	AgeAccelerationResidual
-0.00767288	0.564044	0.945589	-0.00190815	IL18R1	AgeAccelerationResidual
0.0124591	0.34997	0.876371	0.00568097	IL1R2	AgeAccelerationResidual
0.011428	0.378247	0.877276	0.00482516	IL1RL2	AgeAccelerationResidual
0.0116497	0.37896	0.877276	0.00490927	IL1RN	AgeAccelerationResidual
-0.00263561	0.841115	0.957595	-0.000198053	IL32	AgeAccelerationResidual
0.00778001	0.544762	0.945589	0.00205231	IL3RA	AgeAccelerationResidual
0.00193051	0.884785	0.957595	0.00010263	IL4R	AgeAccelerationResidual
-0.0289016	0.0292191	0.459133	-0.0443447	IL5RA	AgeAccelerationResidual
0.00604026	0.650582	0.952302	0.0011277	IL6	AgeAccelerationResidual
0.00159378	0.902232	0.957595	7.1213e-05	IL7	AgeAccelerationResidual
-0.0165562	0.213019	0.741894	-0.0111188	IRAK1	AgeAccelerationResidual
-0.0267038	0.0441119	0.459133	-0.0361954	IRAK4	AgeAccelerationResidual
-0.00132554	0.916375	0.957595	-5.02739e-05	ISM1	AgeAccelerationResidual
-0.0134261	0.293777	0.835407	-0.00714245	ITGA11	AgeAccelerationResidual
-0.00853191	0.505276	0.945589	-0.00252947	ITGB6	AgeAccelerationResidual
0.0267453	0.0435434	0.459133	0.0364024	ITM2A	AgeAccelerationResidual
0.017683	0.181942	0.697041	0.0130866	KLRB1	AgeAccelerationResidual
-0.00229962	0.861697	0.957595	-0.000148659	KLRD1	AgeAccelerationResidual
-0.014812	0.264846	0.827303	-0.00854659	KRT19	AgeAccelerationResidual
-0.00734147	0.577187	0.945589	-0.00175229	KYNU	AgeAccelerationResidual
0.00589466	0.658525	0.952302	0.00106945	LAIR1	AgeAccelerationResidual
-0.0114	0.380755	0.877276	-0.00478062	LAMA4	AgeAccelerationResidual
0.000215693	0.987096	0.997331	1.21663e-06	LAMP3	AgeAccelerationResidual
-0.0306926	0.0194742	0.421477	-0.0525009	LAT	AgeAccelerationResidual
-0.0292447	0.0263254	0.459133	-0.0461956	LGALS4	AgeAccelerationResidual
-0.00312395	0.814314	0.957595	-0.000278681	LGALS9	AgeAccelerationResidual
-0.00787544	0.554977	0.945589	-0.00201394	LGMN	AgeAccelerationResidual
-0.0188677	0.150504	0.624693	-0.0155178	LHPP	AgeAccelerationResidual
-0.0172995	0.18956	0.702113	-0.0124946	LIFR	AgeAccelerationResidual
0.00648251	0.627065	0.952302	0.00131392	LILRB4	AgeAccelerationResidual
0.00180494	0.892451	0.957595	8.91922e-05	LRRN1	AgeAccelerationResidual
-0.0142622	0.284601	0.835407	-0.00778377	LSP1	AgeAccelerationResidual
0.00781478	0.550218	0.945589	0.00202766	LTA	AgeAccelerationResidual
0.000152229	0.990904	0.997331	6.04134e-07	LTBR	AgeAccelerationResidual
0.00201415	0.879989	0.957595	0.000111831	LY6D	AgeAccelerationResidual
-0.0099184	0.456749	0.945589	-0.00337545	LY75	AgeAccelerationResidual
-0.0279176	0.0348507	0.459133	-0.0406979	LY9	AgeAccelerationResidual
-0.0330676	0.0118446	0.421477	-0.0637041	MANF	AgeAccelerationResidual
-0.0270684	0.0378836	0.459133	-0.038479	MAP2K6	AgeAccelerationResidual
-0.0102132	0.443919	0.945589	-0.00360215	MAPK9	AgeAccelerationResidual
-0.00942318	0.469822	0.945589	-0.00309143	MATN2	AgeAccelerationResidual
0.0195796	0.137445	0.607173	0.016875	MEGF10	AgeAccelerationResidual
0.000363254	0.977891	0.994299	3.52697e-06	MEPE	AgeAccelerationResidual
0.00764779	0.566586	0.945589	0.00188697	MERTK	AgeAccelerationResidual
-0.0200361	0.132059	0.606273	-0.0176164	METAP1D	AgeAccelerationResidual
-0.025488	0.0530256	0.461104	-0.0325103	MGLL	AgeAccelerationResidual
-0.0336496	0.0102633	0.421477	-0.0669193	MGMT	AgeAccelerationResidual
-0.00196776	0.88276	0.957595	-0.000106569	MICB_MICA	AgeAccelerationResidual
0.00138451	0.916447	0.957595	5.24625e-05	MILR1	AgeAccelerationResidual
-0.00764833	0.561166	0.945589	-0.00191903	MLN	AgeAccelerationResidual
-0.00761003	0.568177	0.945589	-0.00186838	MMP1	AgeAccelerationResidual
0.00351095	0.792197	0.957595	0.000355192	MMP10	AgeAccelerationResidual
-0.0296918	0.0228061	0.446489	-0.0487524	MPIG6B	AgeAccelerationResidual
-0.0324509	0.0111454	0.421477	-0.0633735	MVK	AgeAccelerationResidual
-0.0215099	0.10281	0.582887	-0.021251	MZB1	AgeAccelerationResidual
-0.0237117	0.0741757	0.499449	-0.026788	NCF2	AgeAccelerationResidual
-0.0251599	0.0579896	0.481993	-0.031114	NCK2	AgeAccelerationResidual
0.0125612	0.341712	0.876371	0.00585778	NCR1	AgeAccelerationResidual
-0.00758027	0.545779	0.945589	-0.00199348	NELL2	AgeAccelerationResidual
-0.004537	0.732399	0.9526	-0.00061364	NFASC	AgeAccelerationResidual
-0.0146804	0.27047	0.835407	-0.00833672	NFATC1	AgeAccelerationResidual
-0.022338	0.0899246	0.556064	-0.0233682	NME3	AgeAccelerationResidual
-0.0109506	0.394623	0.893795	-0.00442205	NPPC	AgeAccelerationResidual
-0.0204803	0.120947	0.583799	-0.0187888	NT5C3A	AgeAccelerationResidual
-0.0283005	0.032792	0.459133	-0.0420045	NTF3	AgeAccelerationResidual
-0.0127037	0.340452	0.876371	-0.00594462	NUB1	AgeAccelerationResidual
-0.0151027	0.255293	0.814252	-0.0089553	NUDC	AgeAccelerationResidual
0.00377608	0.767694	0.957595	0.000433538	OMD	AgeAccelerationResidual
0.0335004	0.0111094	0.421477	0.0654702	OSCAR	AgeAccelerationResidual
0.0133688	0.313373	0.840284	0.00673704	OSM	AgeAccelerationResidual
-0.0122232	0.358829	0.877276	-0.0054407	PARP1	AgeAccelerationResidual
-0.0028972	0.827619	0.957595	-0.000238062	PCDH1	AgeAccelerationResidual
-0.0263429	0.041452	0.459133	-0.0364178	PDGFB	AgeAccelerationResidual
-0.0208113	0.116408	0.582887	-0.0194381	PDLIM7	AgeAccelerationResidual
0.00208289	0.873181	0.957595	0.000122673	PGF	AgeAccelerationResidual
-0.0143119	0.282921	0.835407	-0.00784773	PIK3AP1	AgeAccelerationResidual
0.001491	0.910372	0.957595	6.08049e-05	PKLR	AgeAccelerationResidual
-0.0194815	0.143112	0.619472	-0.0164487	PLA2G4A	AgeAccelerationResidual
0.00893512	0.498416	0.945589	0.00270205	PLAUR	AgeAccelerationResidual
-0.0180377	0.174322	0.677174	-0.0136843	PLXNA4	AgeAccelerationResidual
-0.00454787	0.732921	0.9526	-0.000613701	PNLIPRP2	AgeAccelerationResidual
-0.00246535	0.850502	0.957595	-0.000173375	PON3	AgeAccelerationResidual
-0.0246303	0.0636656	0.481993	-0.0294602	PPP1R9B	AgeAccelerationResidual
-0.0208306	0.115959	0.582887	-0.0194911	PRDX5	AgeAccelerationResidual
-0.00628809	0.637145	0.952302	-0.00123097	PRELP	AgeAccelerationResidual
0.00522176	0.611586	0.952302	0.00111507	PROK1	AgeAccelerationResidual
-0.00919886	0.466817	0.945589	-0.00304347	PRSS8	AgeAccelerationResidual
-0.0261675	0.0485455	0.459133	-0.0343801	PSIP1	AgeAccelerationResidual
-0.0152432	0.245463	0.808427	-0.00929856	PSMG3	AgeAccelerationResidual
0.00253345	0.794591	0.957595	0.000252981	PSPN	AgeAccelerationResidual
0.00130503	0.921428	0.957595	4.63791e-05	PTH1R	AgeAccelerationResidual
-0.0308571	0.0193779	0.421477	-0.0528488	PTPN6	AgeAccelerationResidual
0.000118572	0.992914	0.997331	3.66168e-07	PTPRM	AgeAccelerationResidual
0.0116658	0.370938	0.877276	0.00502447	PTX3	AgeAccelerationResidual
-0.00487109	0.706664	0.9526	-0.000734498	RAB6A	AgeAccelerationResidual
-0.00966989	0.467906	0.945589	-0.00318953	REG4	AgeAccelerationResidual
0.00177174	0.893902	0.957595	8.63021e-05	ROBO1	AgeAccelerationResidual
-0.0243731	0.0656545	0.481993	-0.0288269	SAMD9L	AgeAccelerationResidual
-0.00396685	0.750504	0.955473	-0.000494456	SCG3	AgeAccelerationResidual
-0.0104016	0.435139	0.940402	-0.00375885	SCGB1A1	AgeAccelerationResidual
-0.00164964	0.897394	0.957595	-7.75611e-05	SCGB3A2	AgeAccelerationResidual
0.00255074	0.847926	0.957595	0.000182741	SCGN	AgeAccelerationResidual
-0.025512	0.0532628	0.461104	-0.0324915	SELPLG	AgeAccelerationResidual
0.00376789	0.776253	0.957595	0.000414457	SERPINB8	AgeAccelerationResidual
-0.00639748	0.631727	0.952302	-0.00127611	SH2D1A	AgeAccelerationResidual
-0.0262746	0.0468727	0.459133	-0.0349211	SHMT1	AgeAccelerationResidual
-0.00487819	0.714624	0.9526	-0.000711836	SIGLEC1	AgeAccelerationResidual
-0.00423727	0.749725	0.955473	-0.000530073	SIGLEC10	AgeAccelerationResidual
0.0170078	0.200591	0.73228	0.0118662	SIRPB1	AgeAccelerationResidual
-0.0310505	0.0185607	0.421477	-0.0537611	SKAP2	AgeAccelerationResidual
-0.0214367	0.106718	0.582887	-0.0208314	SLAMF7	AgeAccelerationResidual
0.016588	0.21285	0.741894	0.0111459	SLC39A5	AgeAccelerationResidual
0.00244314	0.852596	0.957595	0.000169203	SMOC2	AgeAccelerationResidual
0.00435174	0.735737	0.9526	0.000579988	SMPDL3A	AgeAccelerationResidual
0.00915835	0.4892	0.945589	0.0028438	SPINK4	AgeAccelerationResidual
-0.00787272	0.554331	0.945589	-0.00201723	SPINT2	AgeAccelerationResidual
0.000489573	0.970161	0.98976	6.44093e-06	SPON1	AgeAccelerationResidual
-0.0247186	0.0622442	0.481993	-0.0298082	SPRY2	AgeAccelerationResidual
-0.00723831	0.585647	0.945589	-0.00168192	STX8	AgeAccelerationResidual
-0.00213216	0.872186	0.957595	-0.000126631	SULT2A1	AgeAccelerationResidual
-0.0269082	0.0413219	0.459133	-0.0372361	TBC1D5	AgeAccelerationResidual
-0.00625402	0.637369	0.952302	-0.00122335	TFF2	AgeAccelerationResidual
0.0126372	0.342032	0.876371	0.00588807	TGFA	AgeAccelerationResidual
-0.0124664	0.347359	0.876371	-0.00572485	TGFB1	AgeAccelerationResidual
-0.0200372	0.122031	0.583799	-0.0183045	TIMP3	AgeAccelerationResidual
0.00577188	0.662343	0.952302	0.00103269	TLR3	AgeAccelerationResidual
-0.00768014	0.562911	0.945589	-0.00191665	TNF	AgeAccelerationResidual
0.00731946	0.580893	0.945589	0.00172669	TNFRSF11A	AgeAccelerationResidual
-0.0180388	0.166647	0.667917	-0.0140378	TNFRSF11B	AgeAccelerationResidual
-0.00762375	0.567743	0.945589	-0.00187429	TNFRSF13B	AgeAccelerationResidual
-0.00835913	0.530988	0.945589	-0.00229805	TNFRSF13C	AgeAccelerationResidual
-0.00470255	0.723814	0.9526	-0.000660112	TNFRSF14	AgeAccelerationResidual
0.00778751	0.559524	0.945589	0.00196387	TNFRSF4	AgeAccelerationResidual
0.0134588	0.310807	0.840284	0.00683045	TNFSF10	AgeAccelerationResidual
0.0202855	0.125114	0.583799	0.0183116	TNFSF11	AgeAccelerationResidual
0.00194614	0.880968	0.957595	0.000107115	TNFSF12	AgeAccelerationResidual
0.00262057	0.8443	0.957595	0.000192621	TNFSF13	AgeAccelerationResidual
0.00339151	0.794477	0.957595	0.000338875	TPP1	AgeAccelerationResidual
0.0026987	0.839812	0.957595	0.00020461	TPSAB1	AgeAccelerationResidual
-0.0217886	0.100678	0.582887	-0.0217247	TRAF2	AgeAccelerationResidual
0.00609347	0.643302	0.952302	0.00116742	TREM2	AgeAccelerationResidual
-0.00507522	0.700961	0.9526	-0.000783138	TRIM21	AgeAccelerationResidual
-0.013793	0.296658	0.835407	-0.00727916	VEGFA	AgeAccelerationResidual
-0.00587363	0.653738	0.952302	-0.00108425	VEGFD	AgeAccelerationResidual
-0.0103192	0.423726	0.937147	-0.00384819	WFIKKN2	AgeAccelerationResidual
0.00129841	0.922529	0.957595	4.54702e-05	WNT9A	AgeAccelerationResidual
0.015546	0.197772	0.721988	0.0109418	ADA	DNAmAge
0.0119272	0.323637	0.80079	0.00584366	ADAM23	DNAmAge
0.0042246	0.726948	0.953529	0.000585094	ADGRE2	DNAmAge
-0.00190405	0.874079	0.95793	-0.00011129	AGER	DNAmAge
2.40681e-05	0.998413	0.998413	1.66039e-08	AGRN	DNAmAge
0.00815079	0.500009	0.875738	0.00245357	AGRP	DNAmAge
0.0110614	0.34352	0.808567	0.00513304	ALDH3A1	DNAmAge
0.0107494	0.37154	0.815608	0.00462218	AMBN	DNAmAge
-0.00727479	0.529707	0.881757	-0.00200758	ANGPT1	DNAmAge
-0.00158825	0.89555	0.969113	-7.60933e-05	ANGPTL2	DNAmAge
0.00406745	0.735621	0.95793	0.000542377	ANGPTL4	DNAmAge
-0.0229112	0.0560182	0.721988	-0.0286773	ANXA11	DNAmAge
-0.0128669	0.286504	0.797195	-0.00698505	ARHGEF12	DNAmAge
-0.0202359	0.0931124	0.721988	-0.0208631	ATP5IF1	DNAmAge
-0.0195574	0.104702	0.721988	-0.0191671	AXIN1	DNAmAge
0.00119136	0.921424	0.98213	4.23413e-05	B4GALT1	DNAmAge
-0.0160586	0.183383	0.721988	-0.0118295	BANK1	DNAmAge
0.0049337	0.679867	0.949307	0.000826769	BCL2L11	DNAmAge
-0.017537	0.145669	0.721988	-0.014672	BCR	DNAmAge
0.00684101	0.569936	0.908898	0.0016704	BSG	DNAmAge
0.00840763	0.486777	0.874123	0.00262882	BTN2A1	DNAmAge
4.77045e-05	0.996854	0.998413	6.52808e-08	BTN3A2	DNAmAge
0.0184327	0.126276	0.721988	0.0165651	C1QA	DNAmAge
0.0143542	0.234363	0.781986	0.00904473	CCL11	DNAmAge
0.0012405	0.918314	0.98213	4.59094e-05	CCL13	DNAmAge
-0.000268153	0.981944	0.998413	-2.12196e-06	CCL17	DNAmAge
0.0058671	0.62602	0.925288	0.00119344	CCL20	DNAmAge
0.0083676	0.488222	0.874123	0.00260552	CCL21	DNAmAge
-0.00267899	0.820176	0.95793	-0.000230642	CCL22	DNAmAge
-0.00169675	0.888493	0.964923	-8.7121e-05	CCL23	DNAmAge
0.00441236	0.714971	0.953529	0.00064293	CCL24	DNAmAge
0.00918264	0.447449	0.860556	0.0032071	CCL25	DNAmAge
-0.0168648	0.16224	0.721988	-0.0133205	CCL26	DNAmAge
0.00955311	0.41548	0.844903	0.00364403	CCL28	DNAmAge
0.00329494	0.785426	0.95793	0.000345621	CCL3	DNAmAge
-0.00759807	0.52992	0.881757	-0.00209547	CCL4	DNAmAge
0.0170702	0.156917	0.721988	0.01373	CCL7	DNAmAge
0.0100309	0.395575	0.832356	0.00404016	CCN2	DNAmAge
0.0186246	0.122264	0.721988	0.0169986	CD160	DNAmAge
-0.00237543	0.840269	0.95793	-0.000179538	CD200	DNAmAge
0.00305087	0.799999	0.95793	0.000295661	CD200R1	DNAmAge
-0.0157095	0.1847	0.721988	-0.0115234	CD22	DNAmAge
0.00938092	0.432375	0.850711	0.00341597	CD244	DNAmAge
0.0052474	0.664495	0.94085	0.000931457	CD276	DNAmAge
0.0166456	0.166064	0.721988	0.0129789	CD4	DNAmAge
0.00441932	0.712714	0.953529	0.000650016	CD40	DNAmAge
-0.0107918	0.362568	0.814271	-0.00475499	CD40LG	DNAmAge
0.001758	0.883478	0.962928	9.45879e-05	CD48	DNAmAge
-0.00256062	0.832428	0.95793	-0.000203962	CD58	DNAmAge
-0.0129953	0.280918	0.797195	-0.00716587	CD6	DNAmAge
-0.00940199	0.425425	0.848052	-0.0034898	CD70	DNAmAge
0.00517663	0.668499	0.942118	0.000905388	CD79B	DNAmAge
0.0126019	0.289798	0.797195	0.00677862	CD83	DNAmAge
-0.00589495	0.616589	0.925288	-0.00123796	CD84	DNAmAge
-0.00934005	0.439552	0.859254	-0.0033343	CDON	DNAmAge
0.0166422	0.164988	0.721988	0.0130233	CDSN	DNAmAge
-0.0149127	0.213745	0.761938	-0.00999304	CEACAM21	DNAmAge
0.0109843	0.35886	0.814271	0.00488883	CHRDL1	DNAmAge
0.000874955	0.942366	0.986024	2.25567e-05	CKAP4	DNAmAge
-0.00475807	0.69415	0.953529	-0.000754376	CKMT1A_CKMT1B	DNAmAge
0.0031844	0.783629	0.95793	0.000337195	CLEC4A	DNAmAge
0.0079	0.490432	0.874123	0.00244443	CLEC4C	DNAmAge
0.0228596	0.056423	0.721988	0.0285412	CLEC4D	DNAmAge
0.0113676	0.34691	0.808567	0.00522664	CLEC4G	DNAmAge
0.0162259	0.178616	0.721988	0.0121382	CLEC7A	DNAmAge
-0.0248661	0.0384253	0.721988	-0.0351951	CLIP2	DNAmAge
0.0184803	0.125302	0.721988	0.01667	CLSTN2	DNAmAge
-0.00415989	0.723496	0.953529	-0.00058473	CNTNAP2	DNAmAge
0.0195082	0.0994097	0.721988	0.0195584	COL9A1	DNAmAge
0.021811	0.0696647	0.721988	0.025235	COLEC12	DNAmAge
-0.0118767	0.3257	0.80079	-0.00578613	CRELD2	DNAmAge
0.000907569	0.940228	0.986024	2.42927e-05	CRHBP	DNAmAge
0.0126262	0.295803	0.797195	0.00667923	CRIM1	DNAmAge
-0.0196558	0.102754	0.721988	-0.0194239	CRKL	DNAmAge
0.00461829	0.698409	0.953529	0.000719947	CRLF1	DNAmAge
0.0107156	0.374157	0.815608	0.00457499	CSF1	DNAmAge
0.00191154	0.874508	0.95793	0.000111321	CSF3	DNAmAge
0.0123198	0.30528	0.797195	0.00634844	CST7	DNAmAge
0.0077156	0.522985	0.881757	0.00217203	CTRC	DNAmAge
0.00425923	0.721128	0.953529	0.000604758	CTSC	DNAmAge
0.00623867	0.60358	0.925288	0.00136792	CTSO	DNAmAge
-0.00339738	0.778923	0.95793	-0.000368635	CXADR	DNAmAge
0.00865579	0.469238	0.872508	0.00284436	CXCL1	DNAmAge
0.0208578	0.0833136	0.721988	0.0225114	CXCL10	DNAmAge
0.00383738	0.750263	0.95793	0.000478852	CXCL12	DNAmAge
0.0264002	0.0264347	0.721988	0.0416549	CXCL14	DNAmAge
0.0255411	0.0332973	0.721988	0.0377393	CXCL17	DNAmAge
-0.0188478	0.111126	0.721988	-0.0179843	CXCL3	DNAmAge
-0.0182347	0.125597	0.721988	-0.0164299	CXCL6	DNAmAge
-0.00193656	0.872697	0.95793	-0.000114521	CXCL8	DNAmAge
0.0407392	0.000597079	0.180915	0.131342	CXCL9	DNAmAge
-0.00752829	0.533626	0.881757	-0.00205344	DAG1	DNAmAge
-0.0162877	0.176257	0.721988	-0.0122785	DAPP1	DNAmAge
-0.0230054	0.0558816	0.721988	-0.0288196	DBNL	DNAmAge
-0.0206205	0.0869095	0.721988	-0.021877	DECR1	DNAmAge
-0.0122924	0.307951	0.797195	-0.0062878	DFFA	DNAmAge
-0.0239524	0.0459986	0.721988	-0.0320306	DNAJA2	DNAmAge
-0.0105745	0.381677	0.816476	-0.00442336	DNER	DNAmAge
-0.0190984	0.112633	0.721988	-0.0181117	DNPH1	DNAmAge
0.00561127	0.639334	0.926882	0.00109011	DPP10	DNAmAge
0.00782167	0.513448	0.881757	0.0022644	EDAR	DNAmAge
-0.0221557	0.0579041	0.721988	-0.027413	EGF	DNAmAge
-0.00928443	0.442449	0.859372	-0.00328796	EGLN1	DNAmAge
-0.0169858	0.159222	0.721988	-0.0135547	EIF4G1	DNAmAge
0.00533308	0.659008	0.94085	0.000965872	ENAH	DNAmAge
-6.70937e-05	0.995404	0.998413	-1.34239e-07	ENPP5	DNAmAge
-0.00564209	0.635439	0.926882	-0.00111107	ENPP7	DNAmAge
-0.00233746	0.844203	0.95793	-0.000171927	EPCAM	DNAmAge
-0.0107348	0.358397	0.814271	-0.00478381	EPHA1	DNAmAge
-0.00446881	0.708111	0.953529	-0.000669869	EPO	DNAmAge
-0.020417	0.0687612	0.721988	-0.023738	ERBB3	DNAmAge
0.0185149	0.12237	0.721988	0.0168916	ESM1	DNAmAge
-0.00199846	0.868543	0.95793	-0.000122323	F2R	DNAmAge
0.00242682	0.840265	0.95793	0.000183429	FABP1	DNAmAge
-0.0169444	0.15947	0.721988	-0.0135101	FABP9	DNAmAge
0.00187078	0.875731	0.95793	0.000107811	FASLG	DNAmAge
0.0104669	0.382639	0.816476	0.00436689	FCAR	DNAmAge
0.0024812	0.837402	0.95793	0.000191216	FCRL2	DNAmAge
0.0121982	0.312732	0.797195	0.00615796	FCRL3	DNAmAge
-0.0166155	0.165789	0.721988	-0.0129674	FCRL6	DNAmAge
0.0126159	0.29644	0.797195	0.006662	FGF19	DNAmAge
0.0189519	0.11288	0.721988	0.0179547	FGF5	DNAmAge
-0.0118285	0.327716	0.80079	-0.00573094	FIS1	DNAmAge
-0.0114107	0.344594	0.808567	-0.00527963	FLT3LG	DNAmAge
-0.00954907	0.429706	0.850711	-0.00350287	FOXO1	DNAmAge
0.000246001	0.983467	0.998413	1.78109e-06	FST	DNAmAge
0.00152833	0.899517	0.969942	7.0289e-05	FSTL3	DNAmAge
0.00811868	0.484444	0.874123	0.0025554	GAL	DNAmAge
0.00613757	0.611901	0.925288	0.00130926	GALNT3	DNAmAge
-0.0139595	0.247368	0.797195	-0.00846862	GLOD4	DNAmAge
-0.0143007	0.233666	0.781986	-0.0090295	GMPR	DNAmAge
-0.0114352	0.344104	0.808567	-0.00529803	GOPC	DNAmAge
-0.0134953	0.259914	0.797195	-0.00789708	GZMA	DNAmAge
0.0131815	0.27282	0.797195	0.00743597	GZMB	DNAmAge
-0.0169726	0.159212	0.721988	-0.0135445	HCLS1	DNAmAge
-0.03058	0.0106239	0.721988	-0.0603562	HEXIM1	DNAmAge
0.0124163	0.303488	0.797195	0.00642991	HGF	DNAmAge
0.0163696	0.174331	0.721988	0.0124184	HLA-E	DNAmAge
-0.0137274	0.255073	0.797195	-0.00814496	HPCAL1	DNAmAge
0.00347826	0.773794	0.95793	0.000387389	HSD11B1	DNAmAge
-0.0189968	0.114633	0.721988	-0.0178701	HSPA1A	DNAmAge
0.00882475	0.465039	0.872508	0.00293432	ICAM4	DNAmAge
0.0112555	0.339489	0.808567	0.0052808	IDS	DNAmAge
0.00799132	0.507838	0.881757	0.00235165	IFNG	DNAmAge
0.00351205	0.770774	0.95793	0.000397118	IFNGR1	DNAmAge
0.00286795	0.812596	0.95793	0.000258474	IFNLR1	DNAmAge
-0.0208596	0.0833642	0.721988	-0.0225079	IKBKG	DNAmAge
0.0114818	0.34212	0.808567	0.00534846	IL10	DNAmAge
0.00446226	0.711808	0.953529	0.000658796	IL10RB	DNAmAge
0.0096232	0.422851	0.848052	0.00359727	IL12B	DNAmAge
-0.00727318	0.547531	0.886816	-0.0019026	IL15	DNAmAge
-0.00347689	0.773783	0.95793	-0.000387258	IL15RA	DNAmAge
-0.00263134	0.827574	0.95793	-0.000216278	IL16	DNAmAge
0.0248394	0.0329737	0.721988	0.0368079	IL17C	DNAmAge
0.0250847	0.0339973	0.721988	0.0368382	IL17D	DNAmAge
0.00238447	0.843752	0.95793	0.000175939	IL17RB	DNAmAge
-0.00220644	0.852242	0.95793	-0.000153209	IL18	DNAmAge
-0.00594179	0.622215	0.925288	-0.00122436	IL18R1	DNAmAge
0.00874742	0.469369	0.872508	0.0028734	IL1R2	DNAmAge
0.0104643	0.373422	0.815608	0.00447664	IL1RL2	DNAmAge
0.0154448	0.197567	0.721988	0.0108775	IL1RN	DNAmAge
0.00535565	0.653077	0.937832	0.000990984	IL32	DNAmAge
0.0159534	0.169689	0.721988	0.0122896	IL3RA	DNAmAge
0.0107975	0.370705	0.815608	0.0046534	IL4R	DNAmAge
-0.0234461	0.0513533	0.721988	-0.0302322	IL5RA	DNAmAge
0.013262	0.271855	0.797195	0.00750184	IL6	DNAmAge
0.00950521	0.418516	0.845402	0.00359571	IL7	DNAmAge
-0.0133958	0.266572	0.797195	-0.00769169	IRAK1	DNAmAge
-0.017275	0.1521	0.721988	-0.0141287	IRAK4	DNAmAge
0.00793418	0.487785	0.874123	0.00247365	ISM1	DNAmAge
-0.0054418	0.639224	0.926882	-0.0010576	ITGA11	DNAmAge
0.00336464	0.772071	0.95793	0.000377993	ITGB6	DNAmAge
0.0284022	0.0177759	0.721988	0.0497085	ITM2A	DNAmAge
0.0126813	0.291468	0.797195	0.00678971	KLRB1	DNAmAge
-0.00522622	0.6622	0.94085	-0.000935548	KLRD1	DNAmAge
-0.00248849	0.836582	0.95793	-0.000192837	KRT19	DNAmAge
-0.00338462	0.776844	0.95793	-0.000371178	KYNU	DNAmAge
0.0131225	0.277035	0.797195	0.00731535	LAIR1	DNAmAge
-0.000209378	0.985848	0.998413	-1.29607e-06	LAMA4	DNAmAge
0.00827066	0.493578	0.874586	0.00253615	LAMP3	DNAmAge
-0.0175119	0.143466	0.721988	-0.0147669	LAT	DNAmAge
-0.0154695	0.197147	0.721988	-0.0109093	LGALS4	DNAmAge
0.00780839	0.517003	0.881757	0.00223716	LGALS9	DNAmAge
-0.00985854	0.414732	0.844903	-0.00376825	LGMN	DNAmAge
-0.0121681	0.307127	0.797195	-0.00623838	LHPP	DNAmAge
-0.0125325	0.294911	0.797195	-0.00664609	LIFR	DNAmAge
0.0129645	0.283072	0.797195	0.00710591	LILRB4	DNAmAge
0.00819182	0.498161	0.875738	0.0024791	LRRN1	DNAmAge
-0.00853212	0.480523	0.874123	-0.00271565	LSP1	DNAmAge
0.00293951	0.804296	0.95793	0.00027803	LTA	DNAmAge
0.0050372	0.677206	0.949307	0.000852695	LTBR	DNAmAge
0.0122703	0.309506	0.797195	0.00624963	LY6D	DNAmAge
-0.00750526	0.53455	0.881757	-0.00204151	LY75	DNAmAge
-0.0173878	0.148596	0.721988	-0.014397	LY9	DNAmAge
-0.0248328	0.0376631	0.721988	-0.035364	MANF	DNAmAge
-0.0152986	0.197349	0.721988	-0.0107819	MAP2K6	DNAmAge
0.00102149	0.932742	0.984742	3.08882e-05	MAPK9	DNAmAge
-0.000508915	0.965681	0.998413	-7.71845e-06	MATN2	DNAmAge
0.027056	0.022925	0.721988	0.0443634	MEGF10	DNAmAge
0.00280348	0.813464	0.95793	0.000251365	MEPE	DNAmAge
0.0101147	0.402809	0.840767	0.00399432	MERTK	DNAmAge
-0.0141866	0.240102	0.79077	-0.00879008	METAP1D	DNAmAge
-0.0203077	0.0894604	0.721988	-0.0212899	MGLL	DNAmAge
-0.0320798	0.00688233	0.721988	-0.069365	MGMT	DNAmAge
-0.00108139	0.928763	0.983969	-3.47074e-05	MICB_MICA	DNAmAge
0.00732005	0.540386	0.885064	0.00195662	MILR1	DNAmAge
-0.00600843	0.614585	0.925288	-0.00127029	MLN	DNAmAge
-0.000462891	0.969466	0.998413	-6.23392e-06	MMP1	DNAmAge
0.00700232	0.561988	0.900964	0.00175249	MMP10	DNAmAge
-0.0198488	0.0943721	0.721988	-0.0203481	MPIG6B	DNAmAge
-0.0206233	0.076666	0.721988	-0.0230032	MVK	DNAmAge
-0.00751918	0.530721	0.881757	-0.00206878	MZB1	DNAmAge
-0.0146956	0.223399	0.778046	-0.00956561	NCF2	DNAmAge
-0.0197504	0.101131	0.721988	-0.0196539	NCK2	DNAmAge
0.00646675	0.589566	0.923699	0.00148391	NCR1	DNAmAge
0.000756935	0.946973	0.986024	1.79108e-05	NELL2	DNAmAge
0.00745053	0.535456	0.881757	0.00202115	NFASC	DNAmAge
-0.00866077	0.473743	0.874123	-0.00281005	NFATC1	DNAmAge
-0.0146886	0.219629	0.773809	-0.00966963	NME3	DNAmAge
-0.0102085	0.381307	0.816476	-0.00427456	NPPC	DNAmAge
-0.0120367	0.315721	0.797195	-0.00602673	NT5C3A	DNAmAge
-0.018321	0.12872	0.721988	-0.0163122	NTF3	DNAmAge
-0.0126255	0.295825	0.797195	-0.00667843	NUB1	DNAmAge
-0.0156885	0.192087	0.721988	-0.0112408	NUDC	DNAmAge
0.0138823	0.229942	0.781986	0.00886217	OMD	DNAmAge
0.0284582	0.0174713	0.721988	0.0500202	OSCAR	DNAmAge
0.0156566	0.192277	0.721988	0.0112113	OSM	DNAmAge
-0.00628484	0.603053	0.925288	-0.00138043	PARP1	DNAmAge
0.000237396	0.984297	0.998413	1.63183e-06	PCDH1	DNAmAge
-0.0159033	0.176041	0.721988	-0.0119972	PDGFB	DNAmAge
-0.0177749	0.139234	0.721988	-0.0152198	PDLIM7	DNAmAge
0.0137441	0.244298	0.79594	0.00841249	PGF	DNAmAge
-0.00310116	0.797766	0.95793	-0.0003043	PIK3AP1	DNAmAge
0.00716902	0.550235	0.886816	0.00186001	PKLR	DNAmAge
-0.0121302	0.315363	0.797195	-0.00607951	PLA2G4A	DNAmAge
0.0186181	0.118544	0.721988	0.0172426	PLAUR	DNAmAge
-0.0138388	0.25064	0.797195	-0.0083164	PLXNA4	DNAmAge
0.00679932	0.573449	0.909713	0.00164207	PNLIPRP2	DNAmAge
-0.00335622	0.77712	0.95793	-0.000367546	PON3	DNAmAge
-0.0170527	0.157578	0.721988	-0.0136848	PPP1R9B	DNAmAge
-0.0132101	0.272389	0.797195	-0.00746122	PRDX5	DNAmAge
0.0184856	0.124839	0.721988	0.0167045	PRELP	DNAmAge
0.00507389	0.586191	0.923699	0.00117694	PROK1	DNAmAge
-0.00401061	0.726518	0.953529	-0.000556486	PRSS8	DNAmAge
-0.0174824	0.147116	0.721988	-0.0145513	PSIP1	DNAmAge
-0.0116927	0.325985	0.80079	-0.00569205	PSMG3	DNAmAge
-0.00156869	0.858858	0.95793	-0.000103657	PSPN	DNAmAge
-0.00283823	0.81292	0.95793	-0.000255305	PTH1R	DNAmAge
-0.0224887	0.0609028	0.721988	-0.027332	PTPN6	DNAmAge
0.00331098	0.784401	0.95793	0.000349183	PTPRM	DNAmAge
0.0149606	0.20503	0.739571	0.0102956	PTX3	DNAmAge
0.00452974	0.699442	0.953529	0.000703234	RAB6A	DNAmAge
-0.00592678	0.623722	0.925288	-0.00121504	REG4	DNAmAge
-0.0034232	0.776186	0.95793	-0.000376668	ROBO1	DNAmAge
-0.0171305	0.154375	0.721988	-0.0139001	SAMD9L	DNAmAge
-0.00856036	0.448739	0.860556	-0.00297906	SCG3	DNAmAge
0.00115689	0.923785	0.98213	3.98305e-05	SCGB1A1	DNAmAge
0.00523505	0.651574	0.937832	0.000973908	SCGB3A2	DNAmAge
0.00347821	0.772973	0.95793	0.000388988	SCGN	DNAmAge
-0.0251253	0.0355486	0.721988	-0.036411	SELPLG	DNAmAge
0.00644904	0.591411	0.923699	0.00147109	SERPINB8	DNAmAge
-0.000257844	0.983004	0.998413	-1.91956e-06	SH2D1A	DNAmAge
-0.0157634	0.189912	0.721988	-0.0113725	SHMT1	DNAmAge
0.00142889	0.905964	0.973429	6.12836e-05	SIGLEC1	DNAmAge
-0.0022264	0.85332	0.95793	-0.000153373	SIGLEC10	DNAmAge
0.0143152	0.234854	0.781986	0.00900714	SIRPB1	DNAmAge
-0.0273194	0.0223794	0.721988	-0.0450811	SKAP2	DNAmAge
-0.010284	0.39464	0.832356	-0.00415269	SLAMF7	DNAmAge
0.0124943	0.300976	0.797195	0.00651537	SLC39A5	DNAmAge
0.01868	0.115688	0.721988	0.0174978	SMOC2	DNAmAge
0.000237903	0.983764	0.998413	1.69131e-06	SMPDL3A	DNAmAge
0.0109186	0.362794	0.814271	0.00480792	SPINK4	DNAmAge
0.00265442	0.826009	0.95793	0.000220357	SPINT2	DNAmAge
0.0110068	0.352902	0.814271	0.00497886	SPON1	DNAmAge
-0.0100478	0.405122	0.840767	-0.00394288	SPRY2	DNAmAge
-0.00306216	0.799243	0.95793	-0.000298013	STX8	DNAmAge
0.00420153	0.726502	0.953529	0.000583018	SULT2A1	DNAmAge
-0.0214699	0.0729341	0.721988	-0.0244128	TBC1D5	DNAmAge
0.000136637	0.990939	0.998413	5.40165e-07	TFF2	DNAmAge
0.0196347	0.102465	0.721988	0.0194271	TGFA	DNAmAge
0.000810505	0.946337	0.986024	1.94149e-05	TGFB1	DNAmAge
-0.00620742	0.598383	0.925288	-0.00138439	TIMP3	DNAmAge
0.00209844	0.861006	0.95793	0.000136385	TLR3	DNAmAge
-0.00364423	0.762109	0.95793	-0.000429957	TNF	DNAmAge
0.0156582	0.191656	0.721988	0.0112344	TNFRSF11A	DNAmAge
0.00592248	0.617329	0.925288	0.00124066	TNFRSF11B	DNAmAge
0.00347729	0.773815	0.95793	0.000387242	TNFRSF13B	DNAmAge
-0.00754131	0.532953	0.881757	-0.00206112	TNFRSF13C	DNAmAge
0.00189086	0.875466	0.95793	0.000109217	TNFRSF14	DNAmAge
0.00898057	0.457717	0.866802	0.00304803	TNFRSF4	DNAmAge
0.00428672	0.722124	0.953529	0.00060609	TNFSF10	DNAmAge
0.00727499	0.54525	0.886816	0.00191626	TNFSF11	DNAmAge
0.00960789	0.414307	0.844903	0.00367673	TNFSF12	DNAmAge
0.00903431	0.454754	0.866607	0.00309175	TNFSF13	DNAmAge
0.00610434	0.604878	0.925288	0.00133278	TPP1	DNAmAge
0.00290473	0.810319	0.95793	0.000265331	TPSAB1	DNAmAge
-0.0167186	0.165172	0.721988	-0.013075	TRAF2	DNAmAge
0.0228115	0.0545093	0.721988	0.028823	TREM2	DNAmAge
0.0027677	0.817321	0.95793	0.00024247	TRIM21	DNAmAge
-0.00569793	0.634813	0.926882	-0.00112451	VEGFA	DNAmAge
0.00480301	0.685752	0.953132	0.000786891	VEGFD	DNAmAge
-0.00262986	0.822214	0.95793	-0.000223578	WFIKKN2	DNAmAge
0.0209251	0.082391	0.721988	0.0226853	WNT9A	DNAmAge
0.0174782	0.257268	0.77744	0.0103054	ADA	DNAmAgeHannum
0.00406865	0.792395	0.978723	0.000411171	ADAM23	DNAmAgeHannum
0.00779634	0.613863	0.963733	0.00165227	ADGRE2	DNAmAgeHannum
-0.00915269	0.550732	0.953403	-0.0023711	AGER	DNAmAgeHannum
-0.00133718	0.931052	0.998808	-4.14872e-05	AGRN	DNAmAgeHannum
0.0269876	0.079202	0.545414	0.0297205	AGRP	DNAmAgeHannum
-0.00131105	0.930062	0.998808	-4.12827e-05	ALDH3A1	DNAmAgeHannum
0.0306317	0.0451438	0.447594	0.041212	AMBN	DNAmAgeHannum
-0.00357177	0.809229	0.978723	-0.000328348	ANGPT1	DNAmAgeHannum
0.00916784	0.552818	0.953403	0.00235997	ANGPTL2	DNAmAgeHannum
0.0144652	0.346623	0.873667	0.00665606	ANGPTL4	DNAmAgeHannum
-0.0126488	0.41104	0.915774	-0.0048839	ANXA11	DNAmAgeHannum
-0.00491966	0.750103	0.978723	-0.000614363	ARHGEF12	DNAmAgeHannum
-0.000826391	0.957374	0.998808	-1.56339e-05	ATP5IF1	DNAmAgeHannum
-0.00951409	0.538078	0.953403	-0.00256076	AXIN1	DNAmAgeHannum
0.00193206	0.900344	0.998808	8.80858e-05	B4GALT1	DNAmAgeHannum
-0.0185785	0.22847	0.745725	-0.011912	BANK1	DNAmAgeHannum
0.00866267	0.570502	0.956531	0.00211147	BCL2L11	DNAmAgeHannum
-0.0164155	0.28708	0.819494	-0.00889713	BCR	DNAmAgeHannum
0.020228	0.187512	0.715537	0.0147052	BSG	DNAmAgeHannum
0.016449	0.28634	0.819494	0.00893374	BTN2A1	DNAmAgeHannum
0.0140868	0.361436	0.885055	0.00622593	BTN3A2	DNAmAgeHannum
0.0392576	0.0102913	0.29812	0.0780255	C1QA	DNAmAgeHannum
0.0161817	0.294204	0.819494	0.00859817	CCL11	DNAmAgeHannum
-0.00951107	0.537954	0.953403	-0.0025609	CCL13	DNAmAgeHannum
0.00562395	0.710155	0.978723	0.00083598	CCL17	DNAmAgeHannum
0.0100951	0.511428	0.953403	0.00293984	CCL20	DNAmAgeHannum
0.00829039	0.590963	0.956531	0.00189385	CCL21	DNAmAgeHannum
0.0128159	0.394115	0.885609	0.00518246	CCL22	DNAmAgeHannum
0.000150749	0.99222	0.998808	5.11371e-07	CCL23	DNAmAgeHannum
-0.000167436	0.991346	0.998808	-6.32006e-07	CCL24	DNAmAgeHannum
0.0135024	0.381733	0.885609	0.00564724	CCL25	DNAmAgeHannum
-0.0121233	0.432546	0.916513	-0.00441251	CCL26	DNAmAgeHannum
0.00967568	0.518683	0.953403	0.00275852	CCL28	DNAmAgeHannum
0.0132607	0.390545	0.885609	0.00541472	CCL3	DNAmAgeHannum
0.0060192	0.696987	0.978723	0.000943661	CCL4	DNAmAgeHannum
0.0110121	0.475727	0.948323	0.00355296	CCL7	DNAmAgeHannum
0.0197704	0.189247	0.715537	0.0142934	CCN2	DNAmAgeHannum
0.0297724	0.0526339	0.447594	0.0380711	CD160	DNAmAgeHannum
-0.00147557	0.921929	0.998808	-5.20912e-05	CD200	DNAmAgeHannum
-0.0234094	0.126732	0.654635	-0.0210009	CD200R1	DNAmAgeHannum
-0.0375828	0.0123696	0.29812	-0.0716946	CD22	DNAmAgeHannum
0.0220241	0.148098	0.654635	0.018268	CD244	DNAmAgeHannum
0.0209696	0.173737	0.692664	0.0159391	CD276	DNAmAgeHannum
0.0225889	0.14106	0.654635	0.019214	CD4	DNAmAgeHannum
0.0230624	0.131241	0.654635	0.0203394	CD40	DNAmAgeHannum
-0.00184372	0.903204	0.998808	-8.15187e-05	CD40LG	DNAmAgeHannum
-0.00288092	0.85086	0.978723	-0.000202073	CD48	DNAmAgeHannum
-0.0044894	0.771495	0.978723	-0.000505807	CD58	DNAmAgeHannum
-0.0273633	0.0746054	0.525708	-0.0308447	CD6	DNAmAgeHannum
-0.0285805	0.056716	0.464458	-0.0356197	CD70	DNAmAgeHannum
0.00261296	0.86567	0.978723	0.000163696	CD79B	DNAmAgeHannum
0.0216592	0.153789	0.665688	0.0176106	CD83	DNAmAgeHannum
0.00640472	0.670252	0.978723	0.00111289	CD84	DNAmAgeHannum
-0.0175368	0.255401	0.77744	-0.0103954	CDON	DNAmAgeHannum
0.0229903	0.133014	0.654635	0.0201419	CDSN	DNAmAgeHannum
-0.00110089	0.942856	0.998808	-2.81331e-05	CEACAM21	DNAmAgeHannum
0.0344328	0.0234162	0.375057	0.0561421	CHRDL1	DNAmAgeHannum
0.0209789	0.173552	0.692664	0.0159559	CKAP4	DNAmAgeHannum
0.00850598	0.582022	0.956531	0.00199942	CKMT1A_CKMT1B	DNAmAgeHannum
0.0112888	0.445685	0.924948	0.00396205	CLEC4A	DNAmAgeHannum
0.018038	0.216963	0.73865	0.0119703	CLEC4C	DNAmAgeHannum
0.0482419	0.00145594	0.164791	0.136855	CLEC4D	DNAmAgeHannum
0.0144269	0.350062	0.873667	0.00657655	CLEC4G	DNAmAgeHannum
0.038324	0.0122772	0.29812	0.0732332	CLEC7A	DNAmAgeHannum
-0.0111783	0.468862	0.9471	-0.00367715	CLIP2	DNAmAgeHannum
0.00782057	0.612735	0.963733	0.00166365	CLSTN2	DNAmAgeHannum
-0.00374067	0.803344	0.978723	-0.000355731	CNTNAP2	DNAmAgeHannum
0.0255986	0.0904612	0.595864	0.0267132	COL9A1	DNAmAgeHannum
0.0366812	0.0165131	0.352568	0.0653723	COLEC12	DNAmAgeHannum
0.00761378	0.622248	0.971862	0.00156872	CRELD2	DNAmAgeHannum
-0.00634528	0.681442	0.978723	-0.00105694	CRHBP	DNAmAgeHannum
0.0191473	0.214243	0.737676	0.0128113	CRIM1	DNAmAgeHannum
-0.0092564	0.548926	0.953403	-0.00241116	CRKL	DNAmAgeHannum
-8.32613e-05	0.995638	0.998808	-1.58081e-07	CRLF1	DNAmAgeHannum
0.0151387	0.325535	0.835908	0.00737865	CSF1	DNAmAgeHannum
-0.000277742	0.985668	0.998808	-1.74124e-06	CSF3	DNAmAgeHannum
0.024972	0.102939	0.611578	0.0246579	CST7	DNAmAgeHannum
0.0198852	0.196626	0.717802	0.0140461	CTRC	DNAmAgeHannum
0.00674465	0.658102	0.978723	0.00122555	CTSC	DNAmAgeHannum
0.00985238	0.520816	0.953403	0.00279133	CTSO	DNAmAgeHannum
0.00572649	0.711049	0.978723	0.000848094	CXADR	DNAmAgeHannum
0.0279913	0.0657339	0.491817	0.0330916	CXCL1	DNAmAgeHannum
0.0243519	0.113749	0.654635	0.0229894	CXCL10	DNAmAgeHannum
0.00903313	0.557367	0.954137	0.00229314	CXCL12	DNAmAgeHannum
0.044459	0.00324845	0.196856	0.110628	CXCL14	DNAmAgeHannum
0.0146503	0.341907	0.870571	0.00682838	CXCL17	DNAmAgeHannum
-0.0150857	0.31933	0.835908	-0.00747886	CXCL3	DNAmAgeHannum
-0.0157079	0.30261	0.833554	-0.00815423	CXCL6	DNAmAgeHannum
0.000142343	0.992644	0.998808	4.56418e-07	CXCL8	DNAmAgeHannum
0.0403899	0.00817279	0.29812	0.084319	CXCL9	DNAmAgeHannum
-0.00632895	0.682156	0.978723	-0.00105134	DAG1	DNAmAgeHannum
-0.00816169	0.596648	0.956531	-0.00183052	DAPP1	DNAmAgeHannum
-0.017557	0.25508	0.77744	-0.0104169	DBNL	DNAmAgeHannum
-0.00516667	0.738134	0.978723	-0.000681301	DECR1	DNAmAgeHannum
0.00528664	0.731781	0.978723	0.000716968	DFFA	DNAmAgeHannum
-0.00826691	0.59192	0.956531	-0.00188268	DNAJA2	DNAmAgeHannum
-0.0204371	0.18498	0.715537	-0.0149779	DNER	DNAmAgeHannum
-0.0051517	0.738561	0.978723	-0.000678034	DNPH1	DNAmAgeHannum
-0.0090545	0.553792	0.953403	-0.00232387	DPP10	DNAmAgeHannum
0.0115446	0.45012	0.927517	0.00400218	EDAR	DNAmAgeHannum
-0.00984621	0.511479	0.953403	-0.00286694	EGF	DNAmAgeHannum
-0.00269313	0.861664	0.978723	-0.000174143	EGLN1	DNAmAgeHannum
-0.00691566	0.654567	0.978723	-0.0012728	EIF4G1	DNAmAgeHannum
0.0258686	0.092478	0.596188	0.0267471	ENAH	DNAmAgeHannum
-0.018455	0.213721	0.737676	-0.0123677	ENPP5	DNAmAgeHannum
0.00564094	0.710638	0.978723	0.000836842	ENPP7	DNAmAgeHannum
-0.00598371	0.693661	0.978723	-0.000950527	EPCAM	DNAmAgeHannum
-0.00561449	0.707197	0.978723	-0.000844755	EPHA1	DNAmAgeHannum
-0.0182131	0.231347	0.745725	-0.0115788	EPO	DNAmAgeHannum
-0.0336976	0.0182918	0.352568	-0.0585578	ERBB3	DNAmAgeHannum
0.0304731	0.0459997	0.447594	0.0407499	ESM1	DNAmAgeHannum
0.0237787	0.121793	0.654635	0.0217427	F2R	DNAmAgeHannum
0.0160873	0.294802	0.819494	0.00853382	FABP1	DNAmAgeHannum
-0.0131238	0.394578	0.885609	-0.00530027	FABP9	DNAmAgeHannum
0.000644635	0.966353	0.998808	9.58189e-06	FASLG	DNAmAgeHannum
0.00932518	0.542839	0.953403	0.00247424	FCAR	DNAmAgeHannum
-0.000130743	0.993246	0.998808	-3.84786e-07	FCRL2	DNAmAgeHannum
0.0115451	0.454805	0.927517	0.00395046	FCRL3	DNAmAgeHannum
-0.0103082	0.50188	0.953403	-0.00308628	FCRL6	DNAmAgeHannum
0.013532	0.380889	0.885609	0.00567263	FGF19	DNAmAgeHannum
0.0408934	0.00698303	0.29812	0.0881643	FGF5	DNAmAgeHannum
0.0143776	0.351774	0.873667	0.00652366	FIS1	DNAmAgeHannum
-0.0344462	0.0245834	0.375057	-0.0554363	FLT3LG	DNAmAgeHannum
-0.00916947	0.552935	0.953403	-0.00235955	FOXO1	DNAmAgeHannum
0.00824996	0.586252	0.956531	0.00191329	FST	DNAmAgeHannum
0.0194181	0.20804	0.737676	0.0132403	FSTL3	DNAmAgeHannum
0.0292699	0.0472778	0.447594	0.0387927	GAL	DNAmAgeHannum
-0.00939604	0.543091	0.953403	-0.00249115	GALNT3	DNAmAgeHannum
0.00433684	0.778878	0.978723	0.000470679	GLOD4	DNAmAgeHannum
-0.00986819	0.520647	0.953403	-0.00279721	GMPR	DNAmAgeHannum
-0.00135115	0.930362	0.998808	-4.23563e-05	GOPC	DNAmAgeHannum
-0.0164979	0.281048	0.818823	-0.00909395	GZMA	DNAmAgeHannum
-0.000132096	0.993149	0.998808	-3.94391e-07	GZMB	DNAmAgeHannum
-0.00970138	0.529774	0.953403	-0.0026767	HCLS1	DNAmAgeHannum
-0.018919	0.219525	0.739068	-0.0124584	HEXIM1	DNAmAgeHannum
0.0222107	0.148961	0.654635	0.0183666	HGF	DNAmAgeHannum
0.0339158	0.0268522	0.375057	0.0532824	HLA-E	DNAmAgeHannum
-0.00421307	0.784913	0.978723	-0.000443124	HPCAL1	DNAmAgeHannum
0.0226337	0.141887	0.654635	0.0191947	HSD11B1	DNAmAgeHannum
-0.000342116	0.982323	0.998808	-2.64997e-06	HSPA1A	DNAmAgeHannum
0.0224998	0.143802	0.654635	0.0189501	ICAM4	DNAmAgeHannum
0.00862096	0.567188	0.956531	0.00212311	IDS	DNAmAgeHannum
0.00293734	0.848976	0.978723	0.000208858	IFNG	DNAmAgeHannum
0.0190933	0.213942	0.737676	0.0127869	IFNGR1	DNAmAgeHannum
-0.00127093	0.934458	0.998808	-3.74167e-05	IFNLR1	DNAmAgeHannum
-0.0229323	0.136661	0.654635	-0.0198216	IKBKG	DNAmAgeHannum
0.0152247	0.32403	0.835908	0.00745119	IL10	DNAmAgeHannum
0.00579918	0.707031	0.978723	0.000873134	IL10RB	DNAmAgeHannum
0.0201817	0.187484	0.715537	0.0146728	IL12B	DNAmAgeHannum
-0.0121381	0.431816	0.916513	-0.00442676	IL15	DNAmAgeHannum
0.0154806	0.315734	0.835908	0.0077508	IL15RA	DNAmAgeHannum
0.00590801	0.701796	0.978723	0.000908587	IL16	DNAmAgeHannum
0.033003	0.0264722	0.375057	0.0520527	IL17C	DNAmAgeHannum
0.0472172	0.00163159	0.164791	0.131613	IL17D	DNAmAgeHannum
-0.00357735	0.816938	0.978723	-0.000314131	IL17RB	DNAmAgeHannum
0.013747	0.363056	0.885055	0.00604906	IL18	DNAmAgeHannum
0.00384339	0.803034	0.978723	0.000366145	IL18R1	DNAmAgeHannum
0.00277749	0.857388	0.978723	0.000185599	IL1R2	DNAmAgeHannum
0.0181355	0.226732	0.745725	0.0116881	IL1RL2	DNAmAgeHannum
0.0252543	0.0985225	0.602649	0.0254176	IL1RN	DNAmAgeHannum
0.0197391	0.193644	0.715537	0.0140739	IL32	DNAmAgeHannum
0.0206518	0.164019	0.671591	0.0162139	IL3RA	DNAmAgeHannum
0.0179833	0.242757	0.774268	0.0110566	IL4R	DNAmAgeHannum
-0.00383709	0.803984	0.978723	-0.000363575	IL5RA	DNAmAgeHannum
-0.000459635	0.976262	0.998808	-4.79574e-06	IL6	DNAmAgeHannum
0.0163959	0.274251	0.806779	0.00921203	IL7	DNAmAgeHannum
-0.0035493	0.818081	0.978723	-0.000309513	IRAK1	DNAmAgeHannum
-0.000411465	0.978764	0.998808	-3.83575e-06	IRAK4	DNAmAgeHannum
0.0210239	0.149075	0.654635	0.0173782	ISM1	DNAmAgeHannum
0.00390123	0.792532	0.978723	0.000393958	ITGA11	DNAmAgeHannum
0.0243469	0.099447	0.602649	0.0244055	ITGB6	DNAmAgeHannum
0.0173106	0.261306	0.77744	0.0100895	ITM2A	DNAmAgeHannum
0.0379314	0.0127906	0.29812	0.0718083	KLRB1	DNAmAgeHannum
-0.00381476	0.802909	0.978723	-0.000363676	KLRD1	DNAmAgeHannum
0.0298112	0.0517035	0.447594	0.0383515	KRT19	DNAmAgeHannum
0.000511497	0.973254	0.998808	6.02221e-06	KYNU	DNAmAgeHannum
0.0300841	0.0501324	0.447594	0.0391057	LAIR1	DNAmAgeHannum
0.0118988	0.429598	0.916513	0.00436614	LAMA4	DNAmAgeHannum
0.00450968	0.770243	0.978723	0.000511273	LAMP3	DNAmAgeHannum
-0.00517268	0.73594	0.978723	-0.000688784	LAT	DNAmAgeHannum
0.00930066	0.544649	0.953403	0.00245429	LGALS4	DNAmAgeHannum
0.0284475	0.0633571	0.491817	0.0340859	LGALS9	DNAmAgeHannum
-0.0131859	0.393081	0.885609	-0.00534714	LGMN	DNAmAgeHannum
0.00703419	0.64439	0.978723	0.00134248	LHPP	DNAmAgeHannum
0.00458074	0.764766	0.978723	0.000533525	LIFR	DNAmAgeHannum
0.0274221	0.0745881	0.525708	0.0309138	LILRB4	DNAmAgeHannum
0.00801088	0.604172	0.959761	0.0017531	LRRN1	DNAmAgeHannum
-0.00297984	0.847165	0.978723	-0.000214644	LSP1	DNAmAgeHannum
-0.000832509	0.956193	0.998808	-1.61961e-05	LTA	DNAmAgeHannum
0.0192387	0.212294	0.737676	0.0129488	LTBR	DNAmAgeHannum
0.0254218	0.0984171	0.602649	0.0255979	LY6D	DNAmAgeHannum
-0.0104432	0.498668	0.953403	-0.00315581	LY75	DNAmAgeHannum
-0.0229587	0.135326	0.654635	-0.0199423	LY9	DNAmAgeHannum
-0.0118134	0.441538	0.922662	-0.00419414	MANF	DNAmAgeHannum
-0.00451814	0.766226	0.978723	-0.000522493	MAP2K6	DNAmAgeHannum
0.00714623	0.643834	0.978723	0.00136654	MAPK9	DNAmAgeHannum
0.00267178	0.859636	0.978723	0.000175496	MATN2	DNAmAgeHannum
0.0335669	0.0272319	0.375057	0.0525295	MEGF10	DNAmAgeHannum
-0.00259198	0.864402	0.978723	-0.000164031	MEPE	DNAmAgeHannum
0.00871261	0.572888	0.956531	0.00210784	MERTK	DNAmAgeHannum
-0.0136067	0.378211	0.885609	-0.00574565	METAP1D	DNAmAgeHannum
-0.0120945	0.430111	0.916513	-0.00443168	MGLL	DNAmAgeHannum
-0.0214661	0.160307	0.669538	-0.0170665	MGMT	DNAmAgeHannum
6.34993e-05	0.996721	0.998808	9.05727e-08	MICB_MICA	DNAmAgeHannum
-0.0001857	0.990305	0.998808	-7.85713e-07	MILR1	DNAmAgeHannum
-0.0150973	0.321404	0.835908	-0.00744218	MLN	DNAmAgeHannum
0.00182152	0.906134	0.998808	7.79751e-05	MMP1	DNAmAgeHannum
-0.00268422	0.861918	0.978723	-0.000173223	MMP10	DNAmAgeHannum
-0.00938544	0.537316	0.953403	-0.00253191	MPIG6B	DNAmAgeHannum
-0.00635651	0.670682	0.978723	-0.00110275	MVK	DNAmAgeHannum
0.00792628	0.604998	0.959761	0.00172988	MZB1	DNAmAgeHannum
0.00552375	0.720712	0.978723	0.000785689	NCF2	DNAmAgeHannum
-0.00819546	0.595728	0.956531	-0.00184359	NCK2	DNAmAgeHannum
0.0137107	0.370213	0.885609	0.00591681	NCR1	DNAmAgeHannum
-0.00605054	0.677203	0.978723	-0.00102424	NELL2	DNAmAgeHannum
0.010222	0.505648	0.953403	0.00302725	NFASC	DNAmAgeHannum
-0.0139794	0.365122	0.885055	-0.00611685	NFATC1	DNAmAgeHannum
-0.00101348	0.94726	0.998808	-2.38482e-05	NME3	DNAmAgeHannum
-0.00448785	0.763429	0.978723	-0.000526117	NPPC	DNAmAgeHannum
0.00293072	0.848569	0.978723	0.000208997	NT5C3A	DNAmAgeHannum
-0.00690954	0.65484	0.978723	-0.00127042	NTF3	DNAmAgeHannum
-0.0035703	0.817271	0.978723	-0.00031288	NUB1	DNAmAgeHannum
-0.00443665	0.773306	0.978723	-0.000495346	NUDC	DNAmAgeHannum
0.0106371	0.472095	0.947316	0.0034674	OMD	DNAmAgeHannum
0.0463646	0.00230244	0.17441	0.122301	OSCAR	DNAmAgeHannum
0.0234771	0.125503	0.654635	0.021161	OSM	DNAmAgeHannum
-0.0119678	0.438	0.921625	-0.00429078	PARP1	DNAmAgeHannum
-0.00513335	0.738964	0.978723	-0.000674403	PCDH1	DNAmAgeHannum
-0.00843205	0.575288	0.956531	-0.00202466	PDGFB	DNAmAgeHannum
-0.00842623	0.58429	0.956531	-0.00196645	PDLIM7	DNAmAgeHannum
0.0300988	0.0450437	0.447594	0.040524	PGF	DNAmAgeHannum
0.00846915	0.583688	0.956531	0.00198025	PIK3AP1	DNAmAgeHannum
0.030189	0.0476773	0.447594	0.0399005	PKLR	DNAmAgeHannum
-0.00465323	0.763353	0.978723	-0.000545707	PLA2G4A	DNAmAgeHannum
0.0356825	0.0186174	0.352568	0.0617337	PLAUR	DNAmAgeHannum
-0.00302761	0.84433	0.978723	-0.000222492	PLXNA4	DNAmAgeHannum
0.0151772	0.324751	0.835908	0.0074133	PNLIPRP2	DNAmAgeHannum
-0.0129411	0.39238	0.885609	-0.00525788	PON3	DNAmAgeHannum
-0.0132738	0.390065	0.885609	-0.00542716	PPP1R9B	DNAmAgeHannum
-0.0026765	0.862047	0.978723	-0.000172551	PRDX5	DNAmAgeHannum
0.0328161	0.0323387	0.408276	0.0489051	PRELP	DNAmAgeHannum
0.000448834	0.969944	0.998808	5.94863e-06	PROK1	DNAmAgeHannum
0.00355158	0.808439	0.978723	0.000327998	PRSS8	DNAmAgeHannum
0.000633271	0.967314	0.998808	9.13985e-06	PSIP1	DNAmAgeHannum
0.018198	0.231081	0.745725	0.0115782	PSMG3	DNAmAgeHannum
0.000907622	0.935807	0.998808	2.6152e-05	PSPN	DNAmAgeHannum
-0.0120869	0.429727	0.916513	-0.00443356	PTH1R	DNAmAgeHannum
-0.0157391	0.306346	0.835908	-0.00808656	PTPN6	DNAmAgeHannum
-0.00691848	0.654433	0.978723	-0.00127393	PTPRM	DNAmAgeHannum
0.0335281	0.0254116	0.375057	0.0534763	PTX3	DNAmAgeHannum
0.00360255	0.810074	0.978723	0.000329545	RAB6A	DNAmAgeHannum
0.0215926	0.160648	0.669538	0.0171472	REG4	DNAmAgeHannum
-0.00995424	0.517314	0.953403	-0.00284936	ROBO1	DNAmAgeHannum
-8.79226e-05	0.995448	0.998808	-1.74193e-07	SAMD9L	DNAmAgeHannum
-0.0046163	0.749307	0.978723	-0.000578608	SCG3	DNAmAgeHannum
0.020092	0.19222	0.715537	0.0143899	SCGB1A1	DNAmAgeHannum
0.00464031	0.754058	0.978723	0.00056888	SCGB3A2	DNAmAgeHannum
0.0288492	0.0596735	0.475818	0.0353178	SCGN	DNAmAgeHannum
-0.0280591	0.0665495	0.491817	-0.0330215	SELPLG	DNAmAgeHannum
0.01221	0.426019	0.916513	0.00452469	SERPINB8	DNAmAgeHannum
0.00529419	0.731997	0.978723	0.000717313	SH2D1A	DNAmAgeHannum
-0.00338992	0.825789	0.978723	-0.000281807	SHMT1	DNAmAgeHannum
0.00306007	0.843004	0.978723	0.000226966	SIGLEC1	DNAmAgeHannum
-0.00276451	0.857378	0.978723	-0.000184746	SIGLEC10	DNAmAgeHannum
0.0505648	0.000855239	0.164791	0.155129	SIRPB1	DNAmAgeHannum
-0.0235316	0.125228	0.654635	-0.0212325	SKAP2	DNAmAgeHannum
0.00383367	0.804016	0.978723	0.000363183	SLAMF7	DNAmAgeHannum
0.0232706	0.130809	0.654635	0.0205564	SLC39A5	DNAmAgeHannum
0.0258188	0.0885223	0.595864	0.0271859	SMOC2	DNAmAgeHannum
-0.00349762	0.814803	0.978723	-0.000311104	SMPDL3A	DNAmAgeHannum
0.0299249	0.0498031	0.447594	0.0389844	SPINK4	DNAmAgeHannum
0.0162074	0.2926	0.819494	0.00865033	SPINT2	DNAmAgeHannum
0.0172363	0.25446	0.77744	0.0102449	SPON1	DNAmAgeHannum
0.0095779	0.534641	0.953403	0.00260459	SPRY2	DNAmAgeHannum
0.0012803	0.933666	0.998808	3.8164e-05	STX8	DNAmAgeHannum
0.0224982	0.141325	0.654635	0.0191185	SULT2A1	DNAmAgeHannum
-0.0114453	0.456106	0.927517	-0.00390211	TBC1D5	DNAmAgeHannum
-0.00400648	0.794309	0.978723	-0.000400691	TFF2	DNAmAgeHannum
0.0334276	0.0290021	0.382071	0.0513973	TGFA	DNAmAgeHannum
0.0237693	0.120912	0.654635	0.021809	TGFB1	DNAmAgeHannum
-0.00205112	0.891668	0.998808	-0.000102139	TIMP3	DNAmAgeHannum
0.00488734	0.74952	0.978723	0.000611977	TLR3	DNAmAgeHannum
0.00548835	0.721161	0.978723	0.000779168	TNF	DNAmAgeHannum
0.0303382	0.0468901	0.447594	0.040317	TNFRSF11A	DNAmAgeHannum
0.0150874	0.318498	0.835908	0.00749685	TNFRSF11B	DNAmAgeHannum
0.00745925	0.629299	0.977833	0.00150038	TNFRSF13B	DNAmAgeHannum
-0.0173462	0.26092	0.77744	-0.0101214	TNFRSF13C	DNAmAgeHannum
0.0215235	0.161308	0.669538	0.017054	TNFRSF14	DNAmAgeHannum
0.0124546	0.420045	0.916513	0.00469171	TNFRSF4	DNAmAgeHannum
-2.30128e-05	0.998808	0.998808	-1.19224e-08	TNFSF10	DNAmAgeHannum
0.00384191	0.802626	0.978723	0.000366852	TNFSF11	DNAmAgeHannum
0.0168587	0.261712	0.77744	0.00981472	TNFSF12	DNAmAgeHannum
0.0306878	0.0456849	0.447594	0.0411286	TNFSF13	DNAmAgeHannum
0.00982293	0.514449	0.953403	0.00283547	TPP1	DNAmAgeHannum
-0.0102862	0.50557	0.953403	-0.00304697	TPSAB1	DNAmAgeHannum
-0.00241077	0.875871	0.986576	-0.000138763	TRAF2	DNAmAgeHannum
0.0425872	0.00467298	0.235986	0.0992455	TREM2	DNAmAgeHannum
0.0294252	0.0531794	0.447594	0.0374953	TRIM21	DNAmAgeHannum
-0.00198505	0.896969	0.998808	-9.37388e-05	VEGFA	DNAmAgeHannum
0.00401482	0.791215	0.978723	0.00040833	VEGFD	DNAmAgeHannum
0.00372996	0.802985	0.978723	0.000355438	WFIKKN2	DNAmAgeHannum
0.0397823	0.00932015	0.29812	0.080781	WNT9A	DNAmAgeHannum
0.0174749	0.0862987	0.335878	0.0185932	ADA	DNAmPhenoAge
0.00756281	0.45958	0.782318	0.0025535	ADAM23	DNAmPhenoAge
0.0153563	0.132102	0.41265	0.0134996	ADGRE2	DNAmPhenoAge
0.00062897	0.950642	0.973124	1.38265e-05	AGER	DNAmPhenoAge
0.00858697	0.400825	0.744318	0.00340941	AGRN	DNAmPhenoAge
0.0248582	0.0141558	0.137094	0.0459644	AGRP	DNAmPhenoAge
0.0085838	0.384857	0.742718	0.0035597	ALDH3A1	DNAmPhenoAge
0.0129277	0.203245	0.519961	0.00894571	AMBN	DNAmPhenoAge
-0.00581934	0.552244	0.83665	-0.00150063	ANGPT1	DNAmPhenoAge
0.0154109	0.130643	0.412341	0.0136219	ANGPTL2	DNAmPhenoAge
0.0234386	0.020366	0.14351	0.0396369	ANGPTL4	DNAmPhenoAge
-0.0105508	0.300018	0.651733	-0.0055165	ANXA11	DNAmPhenoAge
-0.00760684	0.456636	0.781698	-0.0025896	ARHGEF12	DNAmPhenoAge
0.00292777	0.774831	0.888734	0.000324377	ATP5IF1	DNAmPhenoAge
-0.00443313	0.664849	0.863213	-0.000785893	AXIN1	DNAmPhenoAge
0.0146731	0.149548	0.439932	0.0121086	B4GALT1	DNAmPhenoAge
-0.00423242	0.679173	0.868309	-0.00071113	BANK1	DNAmPhenoAge
0.00857695	0.395902	0.742718	0.00345148	BCL2L11	DNAmPhenoAge
-0.00977071	0.338681	0.707727	-0.00459427	BCR	DNAmPhenoAge
0.0269691	0.00743894	0.107333	0.0574034	BSG	DNAmPhenoAge
0.0167208	0.100794	0.36037	0.0166634	BTN2A1	DNAmPhenoAge
0.0189151	0.0630944	0.285337	0.0226983	BTN3A2	DNAmPhenoAge
0.032176	0.00140169	0.0686289	0.0918093	C1QA	DNAmPhenoAge
0.0183711	0.0711054	0.298551	0.0210919	CCL11	DNAmPhenoAge
0.00299863	0.769386	0.888734	0.000341411	CCL13	DNAmPhenoAge
0.00540769	0.589259	0.849975	0.00124211	CCL17	DNAmPhenoAge
0.020314	0.0447594	0.220268	0.027406	CCL20	DNAmPhenoAge
0.0152388	0.134471	0.415761	0.0132787	CCL21	DNAmPhenoAge
0.0215462	0.0294416	0.18406	0.0329881	CCL22	DNAmPhenoAge
0.00330321	0.746844	0.888734	0.000418749	CCL23	DNAmPhenoAge
-0.00556291	0.586062	0.849975	-0.00129091	CCL24	DNAmPhenoAge
0.0151336	0.137769	0.418876	0.0130277	CCL25	DNAmPhenoAge
-0.0091777	0.369337	0.726682	-0.00397007	CCL26	DNAmPhenoAge
0.0022094	0.823946	0.90571	0.000185813	CCL28	DNAmPhenoAge
0.0207323	0.0415069	0.214351	0.0286495	CCL3	DNAmPhenoAge
0.00655635	0.521578	0.835829	0.00185335	CCL4	DNAmPhenoAge
0.0246103	0.0151981	0.137094	0.0447466	CCL7	DNAmPhenoAge
0.0168841	0.0897891	0.335878	0.0176739	CCN2	DNAmPhenoAge
0.0257429	0.0110353	0.12384	0.0503845	CD160	DNAmPhenoAge
0.0115038	0.247491	0.579962	0.00697637	CD200	DNAmPhenoAge
0.01126	0.268021	0.592776	0.00643883	CD200R1	DNAmPhenoAge
-0.00319393	0.750437	0.888734	-0.000398238	CD22	DNAmPhenoAge
0.0102336	0.310863	0.66332	0.00519286	CD244	DNAmPhenoAge
0.0164536	0.106509	0.375257	0.016003	CD276	DNAmPhenoAge
0.0240967	0.017101	0.137094	0.0425783	CD4	DNAmPhenoAge
0.0196246	0.0518538	0.249392	0.0252219	CD40	DNAmPhenoAge
0.00179043	0.858413	0.921551	0.000118712	CD40LG	DNAmPhenoAge
0.0048601	0.631756	0.854563	0.000969348	CD48	DNAmPhenoAge
0.00441248	0.666303	0.863213	0.000778045	CD58	DNAmPhenoAge
-0.0064126	0.529741	0.835829	-0.00176947	CD6	DNAmPhenoAge
-0.00370008	0.710925	0.886463	-0.000548263	CD70	DNAmPhenoAge
0.013575	0.18317	0.500005	0.0100067	CD79B	DNAmPhenoAge
0.0291544	0.00339747	0.0686289	0.0719777	CD83	DNAmPhenoAge
0.00603449	0.544406	0.835829	0.00159357	CD84	DNAmPhenoAge
-0.00455568	0.655943	0.863213	-0.0008343	CDON	DNAmPhenoAge
0.00977965	0.335391	0.705719	0.00463994	CDSN	DNAmPhenoAge
-0.00545265	0.591607	0.849975	-0.00124302	CEACAM21	DNAmPhenoAge
0.0237313	0.0182169	0.137094	0.0412812	CHRDL1	DNAmPhenoAge
0.0215108	0.0343214	0.196215	0.0315012	CKAP4	DNAmPhenoAge
0.00883391	0.38755	0.742718	0.00363668	CKMT1A_CKMT1B	DNAmPhenoAge
0.00670267	0.494076	0.813615	0.0020524	CLEC4A	DNAmPhenoAge
0.014323	0.138243	0.418876	0.0123085	CLEC4C	DNAmPhenoAge
0.0300831	0.00276212	0.0686289	0.0769753	CLEC4D	DNAmPhenoAge
0.0142707	0.161943	0.463039	0.011283	CLEC4G	DNAmPhenoAge
0.0277343	0.0060973	0.0972358	0.0614277	CLEC7A	DNAmPhenoAge
-0.00827818	0.417704	0.748902	-0.00313852	CLIP2	DNAmPhenoAge
0.0185147	0.0689691	0.298538	0.0215019	CLSTN2	DNAmPhenoAge
0.0016408	0.868959	0.921551	0.00010009	CNTNAP2	DNAmPhenoAge
0.0216357	0.0302013	0.18406	0.0328857	COL9A1	DNAmPhenoAge
0.0305549	0.0024259	0.0686289	0.079905	COLEC12	DNAmPhenoAge
0.013741	0.178204	0.490872	0.0102931	CRELD2	DNAmPhenoAge
0.00340511	0.739353	0.888734	0.000446574	CRHBP	DNAmPhenoAge
0.0211102	0.037783	0.212005	0.0300336	CRIM1	DNAmPhenoAge
-0.00615538	0.547146	0.835829	-0.00161207	CRKL	DNAmPhenoAge
0.0100446	0.318379	0.674607	0.00499274	CRLF1	DNAmPhenoAge
0.0185571	0.067694	0.297265	0.0217016	CSF1	DNAmPhenoAge
0.0123953	0.224867	0.540751	0.00803307	CSF3	DNAmPhenoAge
0.0118469	0.243518	0.576453	0.00726769	CST7	DNAmPhenoAge
0.0209453	0.0391524	0.214351	0.0294751	CTRC	DNAmPhenoAge
0.00919467	0.361685	0.71805	0.004061	CTSC	DNAmPhenoAge
0.0217432	0.0312066	0.185404	0.0327399	CTSO	DNAmPhenoAge
0.00835838	0.4137	0.748902	0.00320389	CXADR	DNAmPhenoAge
0.0171921	0.0880087	0.335878	0.0181459	CXCL1	DNAmPhenoAge
0.0240905	0.0175604	0.137094	0.04229	CXCL10	DNAmPhenoAge
0.00542968	0.594251	0.849975	0.00122727	CXCL12	DNAmPhenoAge
0.0132616	0.189526	0.508199	0.00957924	CXCL14	DNAmPhenoAge
0.029817	0.0031037	0.0686289	0.0747847	CXCL17	DNAmPhenoAge
-0.00644661	0.520732	0.835829	-0.00182688	CXCL3	DNAmPhenoAge
-0.00500833	0.620009	0.850886	-0.00103974	CXCL6	DNAmPhenoAge
0.00721893	0.479691	0.803019	0.00230311	CXCL8	DNAmPhenoAge
0.0415578	2.95713e-05	0.00448005	0.188221	CXCL9	DNAmPhenoAge
0.00673892	0.509946	0.826917	0.00197097	DAG1	DNAmPhenoAge
0.00355235	0.727956	0.888734	0.000489851	DAPP1	DNAmPhenoAge
-0.00954262	0.350433	0.712626	-0.00434565	DBNL	DNAmPhenoAge
0.00164674	0.872146	0.921551	9.7834e-05	DECR1	DNAmPhenoAge
0.00507205	0.619319	0.850886	0.00105542	DFFA	DNAmPhenoAge
-0.00836434	0.412366	0.748902	-0.0032179	DNAJA2	DNAmPhenoAge
-0.0172005	0.091408	0.337764	-0.0178716	DNER	DNAmPhenoAge
-0.00881951	0.387634	0.742718	-0.00362991	DNPH1	DNAmPhenoAge
0.00785983	0.437369	0.766028	0.00282287	DPP10	DNAmPhenoAge
0.000715101	0.943717	0.970039	1.79907e-05	EDAR	DNAmPhenoAge
-0.00754077	0.447456	0.774738	-0.00263361	EGF	DNAmPhenoAge
0.00628306	0.538949	0.835829	0.0016867	EGLN1	DNAmPhenoAge
-0.00272101	0.790349	0.890244	-0.000278037	EIF4G1	DNAmPhenoAge
0.0261094	0.00987481	0.12384	0.0523617	ENAH	DNAmPhenoAge
-0.00895632	0.36258	0.71805	-0.00394612	ENPP5	DNAmPhenoAge
0.00856711	0.394291	0.742718	0.00346269	ENPP7	DNAmPhenoAge
-0.00221465	0.825739	0.90571	-0.000184164	EPCAM	DNAmPhenoAge
0.000315535	0.974568	0.981044	3.53015e-06	EPHA1	DNAmPhenoAge
-1.6528e-05	0.998694	0.998694	-9.38152e-09	EPO	DNAmPhenoAge
-0.0117876	0.215323	0.539198	-0.00786128	ERBB3	DNAmPhenoAge
0.0187151	0.0643903	0.286916	0.0222931	ESM1	DNAmPhenoAge
0.0128846	0.205925	0.519961	0.00884256	F2R	DNAmPhenoAge
0.0238643	0.0180893	0.137094	0.0415855	FABP1	DNAmPhenoAge
-0.011758	0.248829	0.579962	-0.00710302	FABP9	DNAmPhenoAge
-0.00161862	0.872888	0.921551	-9.55658e-05	FASLG	DNAmPhenoAge
0.00961775	0.34273	0.70952	0.00447272	FCAR	DNAmPhenoAge
0.00959096	0.347623	0.711688	0.00440121	FCRL2	DNAmPhenoAge
0.00519234	0.611794	0.850886	0.00110802	FCRL3	DNAmPhenoAge
-0.00299982	0.767978	0.888734	-0.000343934	FCRL6	DNAmPhenoAge
0.00294186	0.773774	0.888734	0.000327682	FGF19	DNAmPhenoAge
0.0222763	0.026997	0.174045	0.0349445	FGF5	DNAmPhenoAge
-0.000720353	0.943895	0.970039	-1.80637e-05	FIS1	DNAmPhenoAge
-0.0113318	0.266819	0.592776	-0.00650197	FLT3LG	DNAmPhenoAge
-0.00193435	0.850107	0.921551	-0.000136423	FOXO1	DNAmPhenoAge
0.0121899	0.223614	0.540751	0.00792955	FST	DNAmPhenoAge
0.0241031	0.0175351	0.137094	0.0423272	FSTL3	DNAmPhenoAge
0.00158297	0.87203	0.921551	9.41367e-05	GAL	DNAmPhenoAge
-0.00478247	0.640182	0.855385	-0.000926347	GALNT3	DNAmPhenoAge
-0.00345649	0.735332	0.888734	-0.000461499	GLOD4	DNAmPhenoAge
-0.0123791	0.222783	0.540751	-0.00807263	GMPR	DNAmPhenoAge
0.00183696	0.857569	0.921551	0.000122582	GOPC	DNAmPhenoAge
-0.0157728	0.118817	0.387114	-0.0145918	GZMA	DNAmPhenoAge
-0.00284006	0.780329	0.888871	-0.000305938	GZMB	DNAmPhenoAge
-0.000459654	0.964153	0.973979	-7.28728e-06	HCLS1	DNAmPhenoAge
-0.0121735	0.232801	0.555422	-0.00770602	HEXIM1	DNAmPhenoAge
0.0243972	0.0160263	0.137094	0.043797	HGF	DNAmPhenoAge
0.0266888	0.0083007	0.109353	0.0555362	HLA-E	DNAmPhenoAge
0.00317128	0.756319	0.888734	0.000384661	HPCAL1	DNAmPhenoAge
0.0105665	0.301131	0.651733	0.00550774	HSD11B1	DNAmPhenoAge
-0.00220375	0.829299	0.90571	-0.00017914	HSPA1A	DNAmPhenoAge
0.0183298	0.0715652	0.298551	0.0209931	ICAM4	DNAmPhenoAge
0.0210032	0.0340675	0.196215	0.0308256	IDS	DNAmPhenoAge
-0.00279792	0.784085	0.889805	-0.000295563	IFNG	DNAmPhenoAge
0.0190368	0.0604626	0.277578	0.0231966	IFNGR1	DNAmPhenoAge
0.00966405	0.344223	0.70952	0.00447601	IFNLR1	DNAmPhenoAge
-0.0124867	0.221426	0.540751	-0.00817594	IKBKG	DNAmPhenoAge
0.00526056	0.607144	0.850886	0.00114	IL10	DNAmPhenoAge
0.0154571	0.128953	0.412341	0.0137501	IL10RB	DNAmPhenoAge
0.0161967	0.109637	0.377378	0.0155495	IL12B	DNAmPhenoAge
0.00289408	0.777276	0.888734	0.000316685	IL15	DNAmPhenoAge
0.00763397	0.455196	0.781698	0.0026093	IL15RA	DNAmPhenoAge
0.00808704	0.428205	0.756309	0.00297884	IL16	DNAmPhenoAge
0.028822	0.00323644	0.0686289	0.071765	IL17C	DNAmPhenoAge
0.0288271	0.00375207	0.0710548	0.0699268	IL17D	DNAmPhenoAge
0.00218377	0.830982	0.90571	0.000175593	IL17RB	DNAmPhenoAge
0.00155033	0.87702	0.922476	8.83541e-05	IL18	DNAmPhenoAge
0.0140027	0.168663	0.473193	0.0108238	IL18R1	DNAmPhenoAge
0.00632664	0.536168	0.835829	0.00171262	IL1R2	DNAmPhenoAge
0.0138105	0.164077	0.464629	0.0108406	IL1RL2	DNAmPhenoAge
0.0266881	0.00793797	0.109328	0.0560528	IL1RN	DNAmPhenoAge
0.0146056	0.146011	0.434913	0.0122047	IL32	DNAmPhenoAge
0.0230023	0.0185507	0.137094	0.0398317	IL3RA	DNAmPhenoAge
0.0160063	0.115681	0.38518	0.0149937	IL4R	DNAmPhenoAge
-0.00832041	0.415826	0.748902	-0.00317081	IL5RA	DNAmPhenoAge
0.0207529	0.0411044	0.214351	0.0287658	IL6	DNAmPhenoAge
0.0177827	0.072372	0.298551	0.0202799	IL7	DNAmPhenoAge
-0.00945535	0.354072	0.715225	-0.0042635	IRAK1	DNAmPhenoAge
-0.00328621	0.748078	0.888734	-0.000414237	IRAK4	DNAmPhenoAge
0.0208036	0.030373	0.18406	0.0315697	ISM1	DNAmPhenoAge
0.00148438	0.879853	0.922476	8.25162e-05	ITGA11	DNAmPhenoAge
0.0109936	0.262214	0.592776	0.00639109	ITGB6	DNAmPhenoAge
0.0154336	0.129724	0.412341	0.0136893	ITM2A	DNAmPhenoAge
0.0181731	0.0729134	0.298551	0.0206663	KLRB1	DNAmPhenoAge
-0.00427892	0.672338	0.863213	-0.000737739	KLRD1	DNAmPhenoAge
0.0205729	0.0424457	0.214351	0.0282294	KRT19	DNAmPhenoAge
0.0190188	0.0582947	0.271743	0.0234762	KYNU	DNAmPhenoAge
0.0299048	0.00304036	0.0686289	0.0752725	LAIR1	DNAmPhenoAge
0.00483207	0.628228	0.853601	0.000975513	LAMA4	DNAmPhenoAge
0.0208891	0.0397291	0.214351	0.0292634	LAMP3	DNAmPhenoAge
0.000927887	0.927206	0.965441	3.04567e-05	LAT	DNAmPhenoAge
[truncated: 1,334 more rows]
