# Supplementary material for: Interferon-related inflammaging links epigenetic age acceleration to multimorbidity
Source: Cell Genom. 2026 Apr 17;6(6):101218. doi: 10.1016/j.xgen.2026.101218 (PMC13261661; doi:10.1016/j.xgen.2026.101218)
Supplement: Table S3. The correlation results between inflammatory proteins and aging scores in the 300BCG cohort, related to Figure 3 [file mmc4.xlsx]

## Sheet: Sheet1
estimate	p	padj	value	protein	Category
0.00703442	0.409859	0.72392	0.00272489	IL8	AgeAccelPheno
0.0221387	0.0100805	0.147175	0.0442002	VEGFA	AgeAccelPheno
0.00893609	0.302082	0.72392	0.00464565	CD8A	AgeAccelPheno
0.00692317	0.41577	0.72392	0.00263875	GDNF	AgeAccelPheno
0.00918999	0.260372	0.72392	0.00537068	CDCP1	AgeAccelPheno
-0.00312029	0.713631	0.934945	-0.000457204	CD244	AgeAccelPheno
0.00076592	0.93044	0.939814	2.39821e-05	IL7	AgeAccelPheno
0.00987258	0.238098	0.72392	0.00615302	OPG	AgeAccelPheno
0.00837781	0.333142	0.72392	0.00399932	LAP_TGF_beta_1	AgeAccelPheno
-0.0101391	0.220928	0.72392	-0.00664873	uPA	AgeAccelPheno
0.0290306	0.000626841	0.0228797	0.0929804	IL6	AgeAccelPheno
0.00378548	0.652667	0.918172	0.00070148	IL_17C	AgeAccelPheno
0.00672683	0.41105	0.72392	0.00259726	MCP_1	AgeAccelPheno
0.0122199	0.162587	0.648548	0.00964047	IL_17A	AgeAccelPheno
0.0105093	0.230069	0.72392	0.00670644	CXCL11	AgeAccelPheno
0.00537979	0.534102	0.847597	0.00146532	AXIN1	AgeAccelPheno
0.00152745	0.845522	0.939814	0.000111313	TRAIL	AgeAccelPheno
0.00102601	0.906374	0.939814	4.38028e-05	CXCL9	AgeAccelPheno
-0.00162491	0.852061	0.939814	-0.000112979	CST5	AgeAccelPheno
0.027598	0.00120997	0.0294426	0.0805094	OSM	AgeAccelPheno
0.00219277	0.802116	0.939814	0.000209985	CXCL1	AgeAccelPheno
0.00189534	0.820844	0.939814	0.000162506	CCL4	AgeAccelPheno
-0.0239485	0.00483444	0.0882285	-0.0554564	CD6	AgeAccelPheno
-0.00342081	0.678459	0.918172	-0.000576326	SCF	AgeAccelPheno
0.0134733	0.104249	0.646179	0.0132298	IL18	AgeAccelPheno
-0.00115362	0.887926	0.939814	-5.95537e-05	SLAMF1	AgeAccelPheno
0.0202216	0.0200826	0.244338	0.0343196	TGF_alpha	AgeAccelPheno
0.00709493	0.388442	0.72392	0.0029137	MCP_4	AgeAccelPheno
0.00370475	0.654155	0.918172	0.000682858	CCL11	AgeAccelPheno
0.0152919	0.0682889	0.623136	0.0178251	TNFSF14	AgeAccelPheno
0.00748194	0.391366	0.72392	0.00304826	FGF_23	AgeAccelPheno
0.00223089	0.798587	0.939814	0.000217908	IL_10RA	AgeAccelPheno
0.00824671	0.34408	0.72392	0.00382104	MMP_1	AgeAccelPheno
-0.00932983	0.275905	0.72392	-0.00521762	LIF_R	AgeAccelPheno
-0.00471444	0.589357	0.896314	-0.00108254	FGF_21	AgeAccelPheno
0.0112217	0.187478	0.684295	0.00815873	CCL19	AgeAccelPheno
0.0303171	0.00045	0.0228797	0.101465	IL_10RB	AgeAccelPheno
-0.00107586	0.751771	0.939814	-0.000133315	IL_22_RA1	AgeAccelPheno
0.0070638	0.416502	0.72392	0.00268695	IL_18R1	AgeAccelPheno
0.0123398	0.135608	0.648548	0.0107074	PD_L1	AgeAccelPheno
-0.00935958	0.281964	0.72392	-0.00514596	Beta_NGF	AgeAccelPheno
-0.00731494	0.402233	0.72392	-0.00289322	CXCL5	AgeAccelPheno
-0.000828723	0.922084	0.939814	-2.91955e-05	TRANCE	AgeAccelPheno
0.0121102	0.120141	0.646179	0.0111451	HGF	AgeAccelPheno
0.000664593	0.938467	0.939814	1.83301e-05	IL_12B	AgeAccelPheno
0.0119914	0.164436	0.648548	0.00940132	MMP_10	AgeAccelPheno
0.00997941	0.244727	0.72392	0.00610059	IL10	AgeAccelPheno
0.0166682	0.0553772	0.577505	0.0209464	CCL23	AgeAccelPheno
-0.00675311	0.440305	0.747494	-0.00240577	CD5	AgeAccelPheno
0.0133264	0.11391	0.646179	0.0125726	CCL3	AgeAccelPheno
-0.00297824	0.730168	0.935127	-0.000406759	Flt3L	AgeAccelPheno
-0.00226436	0.78499	0.939814	-0.000238066	CXCL6	AgeAccelPheno
0.00381501	0.65931	0.918172	0.000690176	CXCL10	AgeAccelPheno
0.0130951	0.123925	0.646179	0.0118752	X4E_BP1	AgeAccelPheno
0.00548319	0.530193	0.847597	0.00151098	SIRT2	AgeAccelPheno
-0.000692584	0.936702	0.939814	-1.96683e-05	CCL28	AgeAccelPheno
-0.00482083	0.561637	0.87233	-0.00120783	DNER	AgeAccelPheno
0.00897085	0.272669	0.72392	0.00506283	EN_RAGE	AgeAccelPheno
0.00313235	0.717218	0.934945	0.000452152	CD40	AgeAccelPheno
-0.000646178	0.939814	0.939814	-1.74197e-05	FGF_19	AgeAccelPheno
0.00866845	0.311243	0.72392	0.00439404	MCP_2	AgeAccelPheno
-0.00218137	0.797223	0.939814	-0.000214691	CASP_8	AgeAccelPheno
-0.00435105	0.613567	0.914089	-0.000923024	CCL25	AgeAccelPheno
0.0144	0.0989395	0.646179	0.0144667	CX3CL1	AgeAccelPheno
0.00100546	0.90616	0.939814	4.30285e-05	TNFRSF9	AgeAccelPheno
0.0119347	0.1688	0.648548	0.00922105	NT_3	AgeAccelPheno
-0.00742925	0.332062	0.72392	-0.00355699	TWEAK	AgeAccelPheno
0.0126845	0.144555	0.648548	0.0106545	CCL20	AgeAccelPheno
0.00822274	0.348498	0.72392	0.00376437	ST1A1	AgeAccelPheno
0.00568211	0.510363	0.846738	0.00165987	STAMPB	AgeAccelPheno
-0.00891268	0.292741	0.72392	-0.00475506	ADA	AgeAccelPheno
-0.00361918	0.679196	0.918172	-0.00060804	TNFB	AgeAccelPheno
0.013269	0.114829	0.646179	0.0124722	CSF_1	AgeAccelPheno
0.010604	0.610521	0.901066	0.00227242	IL8	AgeAccelGrim
0.0643144	0.00211611	0.0386191	0.172006	VEGFA	AgeAccelGrim
-0.00119914	0.954751	0.993496	-2.41144e-05	CD8A	AgeAccelGrim
0.0287444	0.165351	0.620712	0.0224665	GDNF	AgeAccelGrim
0.0089264	0.654199	0.901066	0.00164505	CDCP1	AgeAccelGrim
-0.0286576	0.166192	0.620712	-0.0223354	CD244	AgeAccelGrim
0.0113387	0.596026	0.901066	0.00254821	IL7	AgeAccelGrim
0.0198572	0.33065	0.778629	0.00954398	OPG	AgeAccelGrim
0.000186116	0.99297	0.993496	5.70205e-07	LAP_TGF_beta_1	AgeAccelGrim
-0.032705	0.105022	0.620712	-0.032009	uPA	AgeAccelGrim
0.0653058	0.00163225	0.0386191	0.182021	IL6	AgeAccelGrim
0.027928	0.172626	0.620712	0.0213061	IL_17C	AgeAccelGrim
0.0146688	0.462276	0.901066	0.0049155	MCP_1	AgeAccelGrim
-0.00341672	0.872994	0.993496	-0.000201547	IL_17A	AgeAccelGrim
0.00255163	0.904991	0.993496	0.000110627	CXCL11	AgeAccelGrim
0.00954287	0.651085	0.901066	0.00177843	AXIN1	AgeAccelGrim
0.0188048	0.324831	0.778629	0.0091832	TRAIL	AgeAccelGrim
-0.000963869	0.963857	0.993496	-1.54099e-05	CXCL9	AgeAccelGrim
-0.0128437	0.545357	0.901066	-0.003382	CST5	AgeAccelGrim
0.066381	0.00141321	0.0386191	0.189172	OSM	AgeAccelGrim
0.0187044	0.380327	0.816584	0.00785294	CXCL1	AgeAccelGrim
0.0112948	0.579847	0.901066	0.00267333	CCL4	AgeAccelGrim
-0.0345646	0.0968599	0.620712	-0.0350435	CD6	AgeAccelGrim
-0.0219646	0.27452	0.778629	-0.0123315	SCF	AgeAccelGrim
-0.0205476	0.310263	0.778629	-0.0104437	IL18	AgeAccelGrim
-0.0221978	0.265547	0.778629	-0.0127828	SLAMF1	AgeAccelGrim
0.0462763	0.0292046	0.355322	0.0710133	TGF_alpha	AgeAccelGrim
-0.00205067	0.918623	0.993496	-7.55927e-05	MCP_4	AgeAccelGrim
-0.0165974	0.410224	0.85561	-0.00642284	CCL11	AgeAccelGrim
0.0265823	0.194341	0.64486	0.0189116	TNFSF14	AgeAccelGrim
0.0327902	0.122849	0.620712	0.0298596	FGF_23	AgeAccelGrim
0.0535938	0.0114558	0.167254	0.104024	IL_10RA	AgeAccelGrim
0.000587141	0.977977	0.993496	5.67839e-06	MMP_1	AgeAccelGrim
-0.0332577	0.110745	0.620712	-0.0317836	LIF_R	AgeAccelGrim
0.0190353	0.371193	0.816584	0.00819278	FGF_21	AgeAccelGrim
0.0106216	0.609353	0.901066	0.00228505	CCL19	AgeAccelGrim
0.0211901	0.319385	0.778629	0.0105036	IL_10RB	AgeAccelGrim
0.00452701	0.585095	0.901066	0.00105377	IL_22_RA1	AgeAccelGrim
0.0106048	0.61701	0.901066	0.0022239	IL_18R1	AgeAccelGrim
0.0108336	0.591671	0.901066	0.0024692	PD_L1	AgeAccelGrim
0.0012619	0.952608	0.993496	2.66078e-05	Beta_NGF	AgeAccelGrim
-0.00884537	0.677982	0.906237	-0.00149294	CXCL5	AgeAccelGrim
0.0306063	0.137698	0.620712	0.0263543	TRANCE	AgeAccelGrim
0.0198117	0.297629	0.778629	0.0104274	HGF	AgeAccelGrim
-0.0331093	0.113917	0.620712	-0.0312357	IL_12B	AgeAccelGrim
0.0749186	0.00032106	0.0234374	0.261722	MMP_10	AgeAccelGrim
0.037223	0.0746799	0.620712	0.0419428	IL10	AgeAccelGrim
0.0147191	0.489	0.901066	0.00457308	CCL23	AgeAccelGrim
-0.00462547	0.828467	0.991444	-0.000378016	CD5	AgeAccelGrim
0.0120672	0.557903	0.901066	0.00305832	CCL3	AgeAccelGrim
-0.00675888	0.748199	0.93903	-0.000851504	Flt3L	AgeAccelGrim
-0.00984145	0.626697	0.901066	-0.00199725	CXCL6	AgeAccelGrim
0.0137415	0.51478	0.901066	0.00396275	CXCL10	AgeAccelGrim
0.019739	0.342177	0.780592	0.00919342	X4E_BP1	AgeAccelGrim
0.0099499	0.640438	0.901066	0.00192553	SIRT2	AgeAccelGrim
0.0290803	0.170727	0.620712	0.0223248	CCL28	AgeAccelGrim
0.00702022	0.728908	0.933514	0.000964067	DNER	AgeAccelGrim
-0.00206354	0.917665	0.993496	-7.70024e-05	EN_RAGE	AgeAccelGrim
0.0283243	0.178561	0.620712	0.0211926	CD40	AgeAccelGrim
-0.000170096	0.993496	0.993496	-4.8201e-07	FGF_19	AgeAccelGrim
0.0319242	0.125697	0.620712	0.0287533	MCP_2	AgeAccelGrim
0.00336911	0.870713	0.993496	0.000202567	CASP_8	AgeAccelGrim
-0.00855337	0.683928	0.906237	-0.00141122	CCL25	AgeAccelGrim
0.0212597	0.318503	0.778629	0.0105636	CX3CL1	AgeAccelGrim
-0.00638137	0.758942	0.93903	-0.000764433	TNFRSF9	AgeAccelGrim
0.00476681	0.821948	0.991444	0.000405921	NT_3	AgeAccelGrim
-0.0270733	0.146722	0.620712	-0.0225658	TWEAK	AgeAccelGrim
-0.00307449	0.884896	0.993496	-0.000163279	CCL20	AgeAccelGrim
0.00838465	0.695195	0.906237	0.00132388	ST1A1	AgeAccelGrim
0.0108291	0.606938	0.901066	0.00234834	STAMPB	AgeAccelGrim
0.00938424	0.64985	0.901066	0.00175661	ADA	AgeAccelGrim
-0.0226136	0.288828	0.778629	-0.0121969	TNFB	AgeAccelGrim
0.0404424	0.0484275	0.505029	0.053178	CSF_1	AgeAccelGrim
0.00796174	0.516327	0.972427	0.00228561	IL8	AgeAccelerationResidualHannum
0.0132919	0.28468	0.965162	0.00725262	VEGFA	AgeAccelerationResidualHannum
-0.000451766	0.971064	0.984883	-5.76103e-06	CD8A	AgeAccelerationResidualHannum
-0.0117357	0.336927	0.965162	-0.00554468	GDNF	AgeAccelerationResidualHannum
0.00307483	0.793478	0.984335	0.000308912	CDCP1	AgeAccelerationResidualHannum
0.00160877	0.895248	0.984335	7.73121e-05	CD244	AgeAccelerationResidualHannum
-0.018182	0.14851	0.965162	-0.0150591	IL7	AgeAccelerationResidualHannum
0.00778573	0.51768	0.972427	0.00222624	OPG	AgeAccelerationResidualHannum
0.00320522	0.796805	0.984335	0.000316188	LAP_TGF_beta_1	AgeAccelerationResidualHannum
-0.00472871	0.691498	0.984335	-0.000757582	uPA	AgeAccelerationResidualHannum
0.0296666	0.015545	0.351603	0.0536495	IL6	AgeAccelerationResidualHannum
-0.00551431	0.648199	0.984335	-0.0010383	IL_17C	AgeAccelerationResidualHannum
0.0102195	0.384737	0.965162	0.0042394	MCP_1	AgeAccelerationResidualHannum
-0.00203203	0.871836	0.984335	-0.000121038	IL_17A	AgeAccelerationResidualHannum
-0.0145762	0.24671	0.965162	-0.0088596	CXCL11	AgeAccelerationResidualHannum
0.00117994	0.924416	0.984335	4.02743e-05	AXIN1	AgeAccelerationResidualHannum
-0.0134636	0.231431	0.965162	-0.00855721	TRAIL	AgeAccelerationResidualHannum
0.000398339	0.974649	0.984883	4.44216e-06	CXCL9	AgeAccelerationResidualHannum
0.0130583	0.29649	0.965162	0.00689467	CST5	AgeAccelerationResidualHannum
0.0423297	0.000541409	0.0395229	0.138269	OSM	AgeAccelerationResidualHannum
-0.0118264	0.346525	0.965162	-0.00544327	CXCL1	AgeAccelerationResidualHannum
0.00110488	0.926801	0.984335	3.64761e-05	CCL4	AgeAccelerationResidualHannum
-0.0286431	0.0192659	0.351603	-0.049129	CD6	AgeAccelerationResidualHannum
-0.0134538	0.256019	0.965162	-0.007961	SCF	AgeAccelerationResidualHannum
-0.00552232	0.643791	0.984335	-0.00105617	IL18	AgeAccelerationResidualHannum
-0.00562455	0.632453	0.984335	-0.00111913	SLAMF1	AgeAccelerationResidualHannum
0.0253635	0.0426635	0.600342	0.0347466	TGF_alpha	AgeAccelerationResidualHannum
0.0149004	0.20713	0.965162	0.0101882	MCP_4	AgeAccelerationResidualHannum
-0.00354451	0.7655	0.984335	-0.000411358	CCL11	AgeAccelerationResidualHannum
-0.000229047	0.984883	0.984883	-1.51522e-06	TNFSF14	AgeAccelerationResidualHannum
0.0115245	0.358139	0.965162	0.00513932	FGF_23	AgeAccelerationResidualHannum
-0.00532441	0.671647	0.984335	-0.000920372	IL_10RA	AgeAccelerationResidualHannum
0.0122494	0.328021	0.965162	0.00592993	MMP_1	AgeAccelerationResidualHannum
-0.00602418	0.624703	0.984335	-0.0012309	LIF_R	AgeAccelerationResidualHannum
-0.0107576	0.39116	0.965162	-0.00438531	FGF_21	AgeAccelerationResidualHannum
0.00515965	0.673623	0.984335	0.000885309	CCL19	AgeAccelerationResidualHannum
0.0302071	0.0155579	0.351603	0.0546159	IL_10RB	AgeAccelerationResidualHannum
0.0035817	0.463475	0.972427	0.0011962	IL_22_RA1	AgeAccelerationResidualHannum
0.0106103	0.395656	0.965162	0.0042726	IL_18R1	AgeAccelerationResidualHannum
0.00953574	0.422873	0.965162	0.00356437	PD_L1	AgeAccelerationResidualHannum
0.000880784	0.943882	0.984335	2.20919e-05	Beta_NGF	AgeAccelerationResidualHannum
0.0022184	0.859756	0.984335	0.000145582	CXCL5	AgeAccelerationResidualHannum
-0.0100835	0.407252	0.965162	-0.00393393	TRANCE	AgeAccelerationResidualHannum
0.0117321	0.295279	0.965162	0.00621528	HGF	AgeAccelerationResidualHannum
-0.00591256	0.632609	0.984335	-0.0011758	IL_12B	AgeAccelerationResidualHannum
0.00309788	0.802939	0.984335	0.000295281	MMP_10	AgeAccelerationResidualHannum
-0.00250942	0.838876	0.984335	-0.000191474	IL10	AgeAccelerationResidualHannum
0.0089283	0.476346	0.972427	0.0028756	CCL23	AgeAccelerationResidualHannum
-0.0123321	0.326573	0.965162	-0.00599364	CD5	AgeAccelerationResidualHannum
0.0085195	0.482627	0.972427	0.00269547	CCL3	AgeAccelerationResidualHannum
-0.0162184	0.190534	0.965162	-0.0116777	Flt3L	AgeAccelerationResidualHannum
-0.00410392	0.730748	0.984335	-0.000559087	CXCL6	AgeAccelerationResidualHannum
-0.00133305	0.914637	0.984335	-5.16573e-05	CXCL10	AgeAccelerationResidualHannum
0.0154686	0.206262	0.965162	0.010605	X4E_BP1	AgeAccelerationResidualHannum
-0.00185134	0.882778	0.984335	-0.000100248	SIRT2	AgeAccelerationResidualHannum
-0.0114342	0.361172	0.965162	-0.00505718	CCL28	AgeAccelerationResidualHannum
-0.00528278	0.658067	0.984335	-0.000960039	DNER	AgeAccelerationResidualHannum
-0.00682562	0.561645	0.984335	-0.00171008	EN_RAGE	AgeAccelerationResidualHannum
0.00995061	0.423085	0.965162	0.00371728	CD40	AgeAccelerationResidualHannum
0.00638429	0.603562	0.984335	0.00139993	FGF_19	AgeAccelerationResidualHannum
0.00101921	0.934024	0.984335	3.02114e-05	MCP_2	AgeAccelerationResidualHannum
-0.00352505	0.772604	0.984335	-0.000394957	CASP_8	AgeAccelerationResidualHannum
-0.0160124	0.195316	0.965162	-0.011357	CCL25	AgeAccelerationResidualHannum
0.000946373	0.939989	0.984335	2.54361e-05	CX3CL1	AgeAccelerationResidualHannum
-0.00789093	0.519516	0.972427	-0.00224419	TNFRSF9	AgeAccelerationResidualHannum
0.0179504	0.149692	0.965162	0.0148055	NT_3	AgeAccelerationResidualHannum
-0.00776857	0.48044	0.972427	-0.00247321	TWEAK	AgeAccelerationResidualHannum
-0.00258123	0.8366	0.984335	-0.0002	CCL20	AgeAccelerationResidualHannum
0.00177266	0.888227	0.984335	9.12494e-05	ST1A1	AgeAccelerationResidualHannum
0.00319159	0.796995	0.984335	0.000314513	STAMPB	AgeAccelerationResidualHannum
-0.0120809	0.321004	0.965162	-0.00596178	ADA	AgeAccelerationResidualHannum
-0.0128501	0.306447	0.965162	-0.00660039	TNFB	AgeAccelerationResidualHannum
0.0237375	0.0493431	0.600342	0.0310195	CSF_1	AgeAccelerationResidualHannum
-0.00162317	0.8764	0.966606	-9.30037e-05	IL8	AgeAccelerationResidual
0.0142883	0.175997	0.917532	0.0107804	VEGFA	AgeAccelerationResidual
-0.00751787	0.47762	0.917532	-0.00241262	CD8A	AgeAccelerationResidual
0.011532	0.267056	0.917532	0.00661242	GDNF	AgeAccelerationResidual
-0.00308931	0.757092	0.921129	-0.000373347	CDCP1	AgeAccelerationResidual
-0.0126741	0.221954	0.917532	-0.00828553	CD244	AgeAccelerationResidual
-0.0109432	0.306976	0.917532	-0.00561273	IL7	AgeAccelerationResidual
0.007853	0.44284	0.917532	0.00277802	OPG	AgeAccelerationResidual
-0.00549929	0.603362	0.921129	-0.00120666	LAP_TGF_beta_1	AgeAccelerationResidual
-0.00329686	0.744944	0.921129	-0.000421592	uPA	AgeAccelerationResidual
0.0134827	0.197705	0.917532	0.00949154	IL6	AgeAccelerationResidual
-0.0106543	0.299536	0.917532	-0.00557808	IL_17C	AgeAccelerationResidual
-0.00108504	0.913642	0.966606	-4.25596e-05	MCP_1	AgeAccelerationResidual
-0.00770122	0.471973	0.917532	-0.00251123	IL_17A	AgeAccelerationResidual
-0.0141496	0.18592	0.917532	-0.0103387	CXCL11	AgeAccelerationResidual
-0.00428118	0.685602	0.921129	-0.000701804	AXIN1	AgeAccelerationResidual
-0.00304715	0.750412	0.921129	-0.000379981	TRAIL	AgeAccelerationResidual
-0.00470237	0.659071	0.921129	-0.000851448	CXCL9	AgeAccelerationResidual
0.0077203	0.468193	0.917532	0.00254442	CST5	AgeAccelerationResidual
0.014321	0.172613	0.917532	0.0109259	OSM	AgeAccelerationResidual
-0.0148623	0.163802	0.917532	-0.011677	CXCL1	AgeAccelerationResidual
-0.0089161	0.38301	0.917532	-0.00371614	CCL4	AgeAccelerationResidual
-0.00896669	0.390972	0.917532	-0.0036571	CD6	AgeAccelerationResidual
-0.0128867	0.20064	0.917532	-0.00898952	SCF	AgeAccelerationResidual
-0.00491035	0.628747	0.921129	-0.000989552	IL18	AgeAccelerationResidual
-0.00350961	0.725667	0.921129	-0.000488757	SLAMF1	AgeAccelerationResidual
0.0102034	0.339014	0.917532	0.00479338	TGF_alpha	AgeAccelerationResidual
-0.0109929	0.273958	0.917532	-0.00618147	MCP_4	AgeAccelerationResidual
-0.00854794	0.397389	0.917532	-0.00342588	CCL11	AgeAccelerationResidual
-0.00432734	0.673753	0.921129	-0.000742135	TNFSF14	AgeAccelerationResidual
0.00613049	0.565604	0.921129	0.00151722	FGF_23	AgeAccelerationResidual
0.00539137	0.613735	0.921129	0.00114307	IL_10RA	AgeAccelerationResidual
0.000733656	0.945127	0.97175	1.79817e-05	MMP_1	AgeAccelerationResidual
-0.00457407	0.66229	0.921129	-0.000818536	LIF_R	AgeAccelerationResidual
0.0125183	0.240372	0.917532	0.00775031	FGF_21	AgeAccelerationResidual
0.0128424	0.217125	0.917532	0.00851825	CCL19	AgeAccelerationResidual
0.025839	0.0149564	0.917532	0.0471606	IL_10RB	AgeAccelerationResidual
0.00367019	0.376922	0.917532	0.00155524	IL_22_RA1	AgeAccelerationResidual
0.00678124	0.523359	0.921129	0.00190689	IL_18R1	AgeAccelerationResidual
-0.00747962	0.459818	0.917532	-0.00252373	PD_L1	AgeAccelerationResidual
-0.00791198	0.456937	0.917532	-0.00269121	Beta_NGF	AgeAccelerationResidual
-0.0129568	0.224352	0.917532	-0.00840991	CXCL5	AgeAccelerationResidual
-0.00041087	0.968345	0.981795	-5.73976e-06	TRANCE	AgeAccelerationResidual
-0.0060303	0.527265	0.921129	-0.00167625	HGF	AgeAccelerationResidual
0.0057338	0.585628	0.921129	0.00133241	IL_12B	AgeAccelerationResidual
0.00790281	0.453913	0.917532	0.00271088	MMP_10	AgeAccelerationResidual
-0.00197226	0.850943	0.966606	-0.000138255	IL10	AgeAccelerationResidual
0.0187256	0.0783197	0.917532	0.0207129	CCL23	AgeAccelerationResidual
-0.00137292	0.897896	0.966606	-6.42172e-05	CD5	AgeAccelerationResidual
0.000937723	0.927628	0.967383	3.05943e-05	CCL3	AgeAccelerationResidual
-0.0117202	0.266199	0.917532	-0.00673671	Flt3L	AgeAccelerationResidual
-0.0125519	0.215259	0.917532	-0.00837257	CXCL6	AgeAccelerationResidual
0.000174525	0.986834	0.986834	1.00456e-06	CXCL10	AgeAccelerationResidual
0.00214414	0.837008	0.966606	0.000165678	X4E_BP1	AgeAccelerationResidual
-0.00124029	0.907528	0.966606	-5.22655e-05	SIRT2	AgeAccelerationResidual
-0.00418393	0.694571	0.921129	-0.000662248	CCL28	AgeAccelerationResidual
-0.0110369	0.27648	0.917532	-0.0061623	DNER	AgeAccelerationResidual
-0.00226409	0.820948	0.966606	-0.000193997	EN_RAGE	AgeAccelerationResidual
0.00380103	0.719099	0.921129	0.000544352	CD40	AgeAccelerationResidual
-0.00582772	0.577247	0.921129	-0.00139072	FGF_19	AgeAccelerationResidual
-0.0100141	0.338454	0.917532	-0.00471161	MCP_2	AgeAccelerationResidual
-0.0039903	0.700483	0.921129	-0.00061691	CASP_8	AgeAccelerationResidual
-0.00830878	0.429863	0.917532	-0.00304658	CCL25	AgeAccelerationResidual
0.00486402	0.649055	0.921129	0.000913067	CX3CL1	AgeAccelerationResidual
-0.00788316	0.449203	0.917532	-0.00273985	TNFRSF9	AgeAccelerationResidual
0.00708095	0.504602	0.921129	0.00210341	NT_3	AgeAccelerationResidual
-0.0184633	0.047931	0.917532	-0.0243602	TWEAK	AgeAccelerationResidual
-0.0013929	0.89588	0.966606	-6.6511e-05	CCL20	AgeAccelerationResidual
-0.011579	0.279856	0.917532	-0.00640392	ST1A1	AgeAccelerationResidual
-0.00142935	0.892247	0.966606	-7.07745e-05	STAMPB	AgeAccelerationResidual
-0.0164691	0.111149	0.917532	-0.0157131	ADA	AgeAccelerationResidual
-0.00588838	0.581836	0.921129	-0.00138494	TNFB	AgeAccelerationResidual
0.0118335	0.250302	0.917532	0.00711825	CSF_1	AgeAccelerationResidual
0.0184834	0.000670597	0.00489536	0.0586577	IL8	DNAmAge
0.0140751	0.0109523	0.0349353	0.0275942	VEGFA	DNAmAge
-0.0140855	0.011007	0.0349353	-0.027584	CD8A	DNAmAge
0.0208286	0.000114821	0.00119742	0.0820641	GDNF	DNAmAge
0.0363357	4.41543e-13	3.22327e-11	0.448929	CDCP1	DNAmAge
-0.00873341	0.109334	0.208035	-0.00839495	CD244	DNAmAge
0.00158422	0.778818	0.879869	0.000171989	IL7	DNAmAge
0.0254407	1.42251e-06	2.65829e-05	0.14875	OPG	DNAmAge
0.01458	0.0084394	0.0324251	0.0302343	LAP_TGF_beta_1	DNAmAge
0.011917	0.0247705	0.0627288	0.0191395	uPA	DNAmAge
0.0183724	0.000764703	0.00507485	0.0572576	IL6	DNAmAge
-0.00830389	0.123893	0.221758	-0.00753124	IL_17C	DNAmAge
0.0183625	0.000419713	0.00382988	0.0620111	MCP_1	DNAmAge
0.000581453	0.917825	0.959638	2.16534e-05	IL_17A	DNAmAge
0.0086395	0.124549	0.221758	0.00781581	CXCL11	DNAmAge
-0.0037221	0.503396	0.633584	-0.00110952	AXIN1	DNAmAge
-0.00138514	0.783445	0.879869	-0.000146812	TRAIL	DNAmAge
0.012559	0.0244814	0.0627288	0.0202346	CXCL9	DNAmAge
0.0152921	0.00598902	0.0273194	0.0339889	CST5	DNAmAge
0.0045781	0.407764	0.561638	0.00178359	OSM	DNAmAge
0.00075443	0.893314	0.958999	3.69639e-05	CXCL1	DNAmAge
0.00392128	0.465948	0.59674	0.00130054	CCL4	DNAmAge
-0.0104093	0.0577288	0.127703	-0.012893	CD6	DNAmAge
0.00581008	0.272969	0.412117	0.00327623	SCF	DNAmAge
0.0129679	0.0147098	0.0413007	0.0237623	IL18	DNAmAge
0.00969789	0.0645427	0.138577	0.011542	SLAMF1	DNAmAge
-0.00610675	0.276627	0.412117	-0.00340821	TGF_alpha	DNAmAge
0.023914	4.12566e-06	5.01955e-05	0.128765	MCP_4	DNAmAge
0.0322707	3.27028e-10	1.19365e-08	0.306101	CCL11	DNAmAge
0.00481912	0.372584	0.523051	0.00206632	TNFSF14	DNAmAge
0.00451162	0.421459	0.563287	0.00169296	FGF_23	DNAmAge
-0.000277725	0.960593	0.973934	-4.84927e-06	IL_10RA	DNAmAge
0.0149513	0.00729031	0.0295663	0.0319548	MMP_1	DNAmAge
0.00875932	0.111142	0.208035	0.00835746	LIF_R	DNAmAge
0.0155075	0.00543262	0.0264387	0.0351244	FGF_21	DNAmAge
0.00158461	0.772519	0.879869	0.00017762	CCL19	DNAmAge
0.00633776	0.258571	0.410341	0.00372292	IL_10RB	DNAmAge
-0.000459363	0.83362	0.922034	-3.63044e-05	IL_22_RA1	DNAmAge
0.0117913	0.0342682	0.0806961	0.0172756	IL_18R1	DNAmAge
-0.00687177	0.196343	0.32575	-0.00485824	PD_L1	DNAmAge
-0.000309045	0.955977	0.973934	-6.04256e-06	Beta_NGF	DNAmAge
0.00539088	0.336852	0.482161	0.00254751	CXCL5	DNAmAge
-0.0185605	0.000573811	0.00465424	-0.0601589	TRANCE	DNAmAge
0.0236881	1.4566e-06	2.65829e-05	0.138259	HGF	DNAmAge
-0.00738023	0.181689	0.308449	-0.00546632	IL_12B	DNAmAge
0.00990514	0.0737188	0.153756	0.0112168	MMP_10	DNAmAge
-0.00600477	0.276338	0.412117	-0.00335402	IL10	DNAmAge
0.00941107	0.0926951	0.182885	0.0097211	CCL23	DNAmAge
-0.0138207	0.0135614	0.0412491	-0.0258129	CD5	DNAmAge
0.0176806	0.0010135	0.00616548	0.0529389	CCL3	DNAmAge
0.0178409	0.00117935	0.00662249	0.0522444	Flt3L	DNAmAge
-0.00102152	0.848182	0.924139	-7.305e-05	CXCL6	DNAmAge
0.0124224	0.0249197	0.0627288	0.0199188	CXCL10	DNAmAge
0.00232741	0.671206	0.803246	0.000402977	X4E_BP1	DNAmAge
-0.00448504	0.424394	0.563287	-0.00166947	SIRT2	DNAmAge
0.0260331	2.16839e-06	3.16585e-05	0.147448	CCL28	DNAmAge
-0.00555107	0.298218	0.435398	-0.0029169	DNER	DNAmAge
0.00224022	0.670327	0.803246	0.000389155	EN_RAGE	DNAmAge
0.00944918	0.0884402	0.179337	0.0099533	CD40	DNAmAge
0.0149126	0.00636206	0.0273194	0.0327541	FGF_19	DNAmAge
0.0117763	0.0318182	0.0774242	0.0176329	MCP_2	DNAmAge
0.00411463	0.450719	0.587545	0.00142405	CASP_8	DNAmAge
0.0173821	0.00154791	0.00807123	0.0488482	CCL25	DNAmAge
0.00704346	0.209813	0.340363	0.00477665	CX3CL1	DNAmAge
-0.0139391	0.010559	0.0349353	-0.0275489	TNFRSF9	DNAmAge
-0.0135901	0.0144343	0.0413007	-0.0250139	NT_3	DNAmAge
9.58016e-05	0.984491	0.984491	6.5034e-07	TWEAK	DNAmAge
-0.00311826	0.577524	0.714563	-0.000743487	CCL20	DNAmAge
-0.00827533	0.141758	0.246389	-0.00702123	ST1A1	DNAmAge
-0.000556147	0.920201	0.959638	-2.00865e-05	STAMPB	DNAmAge
-0.0103302	0.0572883	0.127703	-0.0128294	ADA	DNAmAge
-0.0143296	0.0104189	0.0349353	-0.0284039	TNFB	DNAmAge
0.00156996	0.772138	0.879869	0.000176314	CSF_1	DNAmAge
0.023277	0.000126805	0.000925675	0.0907072	IL8	DNAmAgeHannum
0.0147144	0.0177204	0.0497535	0.0257727	VEGFA	DNAmAgeHannum
-0.0136034	0.0286979	0.0702327	-0.0209784	CD8A	DNAmAgeHannum
0.0168677	0.00562136	0.020518	0.037955	GDNF	DNAmAgeHannum
0.0425653	2.84314e-14	2.07549e-12	0.576598	CDCP1	DNAmAgeHannum
-0.00546721	0.371881	0.522064	-0.00234869	CD244	DNAmAgeHannum
0.000612238	0.922853	0.922853	2.13473e-05	IL7	DNAmAgeHannum
0.0281033	2.03727e-06	2.97441e-05	0.159934	OPG	DNAmAgeHannum
0.0189003	0.0022651	0.0110235	0.0499896	LAP_TGF_beta_1	DNAmAgeHannum
0.0132278	0.0262004	0.0701573	0.0209224	uPA	DNAmAgeHannum
0.0239113	8.7784e-05	0.000801029	0.0969981	IL6	DNAmAgeHannum
-0.00740386	0.22129	0.375678	-0.00484981	IL_17C	DNAmAgeHannum
0.0235415	5.13877e-05	0.000535901	0.100973	MCP_1	DNAmAgeHannum
0.00253785	0.687789	0.765438	0.000412514	IL_17A	DNAmAgeHannum
0.0104444	0.0974476	0.187202	0.0105617	CXCL11	DNAmAgeHannum
-0.00255428	0.682078	0.765438	-0.000424434	AXIN1	DNAmAgeHannum
-0.00399408	0.479335	0.61506	-0.00127555	TRAIL	DNAmAgeHannum
0.0156756	0.0121427	0.0385399	0.0300295	CXCL9	DNAmAgeHannum
0.0180662	0.00373959	0.0151661	0.0438497	CST5	DNAmAgeHannum
0.0113337	0.0668029	0.14343	0.0133194	OSM	DNAmAgeHannum
0.00249689	0.692039	0.765438	0.000399175	CXCL1	DNAmAgeHannum
0.00745752	0.215602	0.374737	0.0049693	CCL4	DNAmAgeHannum
-0.0161103	0.00857774	0.0284625	-0.033294	CD6	DNAmAgeHannum
0.0071543	0.228314	0.378794	0.00458925	SCF	DNAmAgeHannum
0.0147111	0.0135291	0.0395051	0.027491	IL18	DNAmAgeHannum
0.0105751	0.0721535	0.150492	0.012074	SLAMF1	DNAmAgeHannum
-0.00365843	0.561177	0.671573	-0.000917901	TGF_alpha	DNAmAgeHannum
0.0340385	3.2139e-09	7.8205e-08	0.289088	MCP_4	DNAmAgeHannum
0.0380308	3.2353e-11	1.18089e-09	0.398946	CCL11	DNAmAgeHannum
0.00670374	0.268237	0.425291	0.00383107	TNFSF14	DNAmAgeHannum
0.00606073	0.335141	0.489198	0.00287747	FGF_23	DNAmAgeHannum
-0.00332783	0.597226	0.703185	-0.000744972	IL_10RA	DNAmAgeHannum
0.019653	0.00160598	0.00837404	0.0549155	MMP_1	DNAmAgeHannum
0.009751	0.113576	0.212591	0.0092119	LIF_R	DNAmAgeHannum
0.0108274	0.0845903	0.17153	0.0116144	FGF_21	DNAmAgeHannum
-0.000916518	0.881412	0.906241	-5.02443e-05	CCL19	DNAmAgeHannum
0.00668028	0.288058	0.434559	0.00361083	IL_10RB	DNAmAgeHannum
-0.000757178	0.757354	0.813041	-9.13924e-05	IL_22_RA1	DNAmAgeHannum
0.0138088	0.0269097	0.0701573	0.0216812	IL_18R1	DNAmAgeHannum
-0.00299775	0.615473	0.713167	-0.000631899	PD_L1	DNAmAgeHannum
0.00233515	0.709733	0.773291	0.000347715	Beta_NGF	DNAmAgeHannum
0.0106458	0.0900362	0.177639	0.011131	CXCL5	DNAmAgeHannum
-0.0232645	0.000112506	0.000912549	-0.0918674	TRANCE	DNAmAgeHannum
0.0314444	8.63032e-09	1.57503e-07	0.253567	HGF	DNAmAgeHannum
-0.0115635	0.0614828	0.136007	-0.0140062	IL_12B	DNAmAgeHannum
0.00945145	0.128164	0.228194	0.00843291	MMP_10	DNAmAgeHannum
-0.00676521	0.273817	0.425291	-0.00380569	IL10	DNAmAgeHannum
0.00699594	0.265441	0.425291	0.00402989	CCL23	DNAmAgeHannum
-0.0182044	0.00364343	0.0151661	-0.0443913	CD5	DNAmAgeHannum
0.0217186	0.000306719	0.0020355	0.0763032	CCL3	DNAmAgeHannum
0.0196156	0.00146713	0.00823847	0.0555814	Flt3L	DNAmAgeHannum
0.00172434	0.773083	0.817899	0.000192737	CXCL6	DNAmAgeHannum
0.0135698	0.0288628	0.0702327	0.020893	CXCL10	DNAmAgeHannum
0.00583795	0.341768	0.489198	0.00272205	X4E_BP1	DNAmAgeHannum
-0.00511965	0.41586	0.551959	-0.00195086	SIRT2	DNAmAgeHannum
0.0276802	7.29624e-06	8.87709e-05	0.142191	CCL28	DNAmAgeHannum
-0.00413324	0.489731	0.616386	-0.00128148	DNER	DNAmAgeHannum
0.00150534	0.798564	0.832788	0.000147057	EN_RAGE	DNAmAgeHannum
0.011938	0.0546216	0.124605	0.0150733	CD40	DNAmAgeHannum
0.0201756	0.000953275	0.00579909	0.0609461	FGF_19	DNAmAgeHannum
0.0166043	0.00678409	0.0235828	0.0360066	MCP_2	DNAmAgeHannum
0.00497849	0.415466	0.551959	0.00189912	CASP_8	DNAmAgeHannum
0.0180908	0.00332508	0.0151661	0.0448326	CCL25	DNAmAgeHannum
0.00663993	0.29169	0.434559	0.00355288	CX3CL1	DNAmAgeHannum
-0.0151958	0.0129053	0.0392536	-0.0287084	TNFRSF9	DNAmAgeHannum
-0.0129604	0.0376659	0.0886971	-0.0184562	NT_3	DNAmAgeHannum
0.00389716	0.480253	0.61506	0.00124136	TWEAK	DNAmAgeHannum
-0.00371984	0.553251	0.671573	-0.00095629	CCL20	DNAmAgeHannum
-0.00525189	0.406026	0.551959	-0.00205583	ST1A1	DNAmAgeHannum
0.000622146	0.920349	0.922853	2.24269e-05	STAMPB	DNAmAgeHannum
-0.00952334	0.118254	0.215814	-0.00882989	ADA	DNAmAgeHannum
-0.0175021	0.00519399	0.0199559	-0.0399834	TNFB	DNAmAgeHannum
0.00405217	0.504701	0.624461	0.00120336	CSF_1	DNAmAgeHannum
0.018723	0.000244925	0.00178795	0.0676082	IL8	DNAmPhenoAge
0.0167345	0.00125604	0.00611272	0.0485469	VEGFA	DNAmPhenoAge
-0.0069686	0.183161	0.303881	-0.00513702	CD8A	DNAmPhenoAge
0.0175768	0.000561389	0.00345062	0.0571375	GDNF	DNAmPhenoAge
0.0350851	9.26187e-14	6.76117e-12	0.457275	CDCP1	DNAmPhenoAge
-0.00559885	0.275938	0.411091	-0.00313081	CD244	DNAmPhenoAge
0.00421516	0.426893	0.566604	0.00155827	IL7	DNAmPhenoAge
0.0234587	2.34913e-06	3.42973e-05	0.132051	OPG	DNAmPhenoAge
0.0168004	0.00121422	0.00611272	0.048985	LAP_TGF_beta_1	DNAmPhenoAge
0.00723197	0.148756	0.264858	0.00598464	uPA	DNAmPhenoAge
0.0231125	5.73293e-06	6.97506e-05	0.121147	IL6	DNAmPhenoAge
-0.00318186	0.5317	0.657867	-0.00087289	IL_17C	DNAmPhenoAge
0.0183803	0.000171492	0.00139099	0.0692157	MCP_1	DNAmPhenoAge
0.00678657	0.199994	0.324434	0.0047437	IL_17A	DNAmPhenoAge
0.0145559	0.00572713	0.0199086	0.0326353	CXCL11	DNAmPhenoAge
-0.000194998	0.970295	0.983682	-2.55378e-06	AXIN1	DNAmPhenoAge
9.70079e-05	0.983682	0.983682	6.93142e-07	TRAIL	DNAmPhenoAge
0.0121978	0.0202106	0.0613152	0.0206682	CXCL9	DNAmPhenoAge
0.0106258	0.0430572	0.101393	0.0145144	CST5	DNAmPhenoAge
0.0106245	0.040558	0.098691	0.0147885	OSM	DNAmPhenoAge
0.00495489	0.348894	0.480552	0.0022659	CXCL1	DNAmPhenoAge
0.00614332	0.224422	0.348571	0.00398661	CCL4	DNAmPhenoAge
-0.0155266	0.0025024	0.0101486	-0.0403947	CD6	DNAmPhenoAge
0.00674608	0.175929	0.29867	0.00509101	SCF	DNAmPhenoAge
0.0171513	0.000567225	0.00345062	0.0556773	IL18	DNAmPhenoAge
0.00867809	0.0788857	0.159963	0.00957195	SLAMF1	DNAmPhenoAge
-0.000216629	0.967321	0.983682	-3.12579e-06	TGF_alpha	DNAmPhenoAge
0.0255893	1.38876e-07	2.53448e-06	0.175475	MCP_4	DNAmPhenoAge
0.030899	1.51511e-10	5.53014e-09	0.303415	CCL11	DNAmPhenoAge
0.0107289	0.0343049	0.0885161	0.015714	TNFSF14	DNAmPhenoAge
0.00513914	0.330373	0.472887	0.0024719	FGF_23	DNAmPhenoAge
-0.000693242	0.895723	0.947649	-3.31551e-05	IL_10RA	DNAmPhenoAge
0.0155976	0.00289023	0.0111046	0.0396035	MMP_1	DNAmPhenoAge
0.0051364	0.321521	0.469421	0.00253117	LIF_R	DNAmPhenoAge
0.00854608	0.105071	0.201848	0.00836247	FGF_21	DNAmPhenoAge
0.00242668	0.637993	0.776225	0.000473649	CCL19	DNAmPhenoAge
0.0104013	0.0482686	0.110113	0.0136916	IL_10RB	DNAmPhenoAge
-0.00165207	0.421827	0.566604	-0.000619304	IL_22_RA1	DNAmPhenoAge
0.0110416	0.0351639	0.0885161	0.0160535	IL_18R1	DNAmPhenoAge
0.000420957	0.933069	0.973058	1.2665e-05	PD_L1	DNAmPhenoAge
-0.00182121	0.729544	0.832136	-0.000249413	Beta_NGF	DNAmPhenoAge
0.00497986	0.345806	0.480552	0.00229655	CXCL5	DNAmPhenoAge
-0.0160373	0.00159564	0.00728009	-0.0448575	TRANCE	DNAmPhenoAge
0.0260605	1.3729e-08	3.34071e-07	0.204897	HGF	DNAmPhenoAge
-0.00740536	0.154323	0.268229	-0.00600995	IL_12B	DNAmPhenoAge
0.0109715	0.0350842	0.0885161	0.0159624	MMP_10	DNAmPhenoAge
-0.00100366	0.846839	0.909106	-7.24631e-05	IL10	DNAmPhenoAge
0.00970662	0.0652145	0.136019	0.0115087	CCL23	DNAmPhenoAge
-0.0139357	0.00811143	0.025745	-0.0291382	CD5	DNAmPhenoAge
0.0197365	9.05465e-05	0.000826237	0.0797974	CCL3	DNAmPhenoAge
0.0168942	0.0010961	0.00611272	0.0500094	Flt3L	DNAmPhenoAge
0.00126334	0.80135	0.876417	0.000121505	CXCL6	DNAmPhenoAge
0.0119506	0.0218383	0.0613152	0.0198474	CXCL10	DNAmPhenoAge
0.00627168	0.223604	0.348571	0.00407986	X4E_BP1	DNAmPhenoAge
-0.00152582	0.772849	0.867969	-0.000170748	SIRT2	DNAmPhenoAge
0.022939	9.67078e-06	0.000100852	0.115028	CCL28	DNAmPhenoAge
-0.00389342	0.438331	0.571395	-0.00139462	DNER	DNAmPhenoAge
0.0057286	0.24686	0.375433	0.00348041	EN_RAGE	DNAmPhenoAge
0.00830863	0.111519	0.203522	0.00791523	CD40	DNAmPhenoAge
0.013859	0.00705567	0.023412	0.029817	FGF_19	DNAmPhenoAge
0.0155813	0.0024399	0.0101486	0.0407082	MCP_2	DNAmPhenoAge
0.00365324	0.47673	0.610548	0.00117535	CASP_8	DNAmPhenoAge
0.0151951	0.00331368	0.0120949	0.0376791	CCL25	DNAmPhenoAge
0.0101296	0.0548266	0.121283	0.0127736	CX3CL1	DNAmPhenoAge
-0.0096601	0.0603782	0.129635	-0.0117768	TNFRSF9	DNAmPhenoAge
-0.00889523	0.089733	0.177041	-0.00931373	NT_3	DNAmPhenoAge
0.00172167	0.710423	0.823189	0.000255638	TWEAK	DNAmPhenoAge
0.00231162	0.660842	0.790844	0.000415865	CCL20	DNAmPhenoAge
-0.00131519	0.804383	0.876417	-0.000124334	ST1A1	DNAmPhenoAge
0.00194273	0.709949	0.823189	0.000289025	STAMPB	DNAmPhenoAge
-0.00818483	0.109781	0.203522	-0.00785311	ADA	DNAmPhenoAge
-0.0121567	0.0210651	0.0613152	-0.02038	TNFB	DNAmPhenoAge
0.00340172	0.50478	0.635327	0.00100996	CSF_1	DNAmPhenoAge
0.025067	0.000271357	0.00180083	0.0894002	IL8	DNAmGrimAgeBasedOnPredictedAge
0.0195921	0.00519574	0.0189644	0.0447553	VEGFA	DNAmGrimAgeBasedOnPredictedAge
-0.0147609	0.0360713	0.0752343	-0.0212976	CD8A	DNAmGrimAgeBasedOnPredictedAge
0.0284515	3.1611e-05	0.000288451	0.128036	GDNF	DNAmGrimAgeBasedOnPredictedAge
0.0521632	9.28943e-17	6.78128e-15	0.836282	CDCP1	DNAmGrimAgeBasedOnPredictedAge
-0.0076578	0.269046	0.426964	-0.00436628	CD244	DNAmGrimAgeBasedOnPredictedAge
0.00359414	0.615459	0.705436	0.000757649	IL7	DNAmGrimAgeBasedOnPredictedAge
0.0324526	1.24054e-06	1.50932e-05	0.191677	OPG	DNAmGrimAgeBasedOnPredictedAge
0.0219949	0.0016894	0.00765488	0.0609757	LAP_TGF_beta_1	DNAmGrimAgeBasedOnPredictedAge
0.0151117	0.0248471	0.0549648	0.0242502	uPA	DNAmGrimAgeBasedOnPredictedAge
0.0273989	7.14874e-05	0.000579842	0.11359	IL6	DNAmGrimAgeBasedOnPredictedAge
-0.00585069	0.393553	0.57174	-0.00236951	IL_17C	DNAmGrimAgeBasedOnPredictedAge
0.0282703	1.68131e-05	0.000175336	0.134972	MCP_1	DNAmGrimAgeBasedOnPredictedAge
0.00169389	0.812727	0.859842	0.000152543	IL_17A	DNAmGrimAgeBasedOnPredictedAge
0.0169176	0.0174272	0.0438685	0.0297541	CXCL11	DNAmGrimAgeBasedOnPredictedAge
-0.00342479	0.627539	0.705436	-0.000693039	AXIN1	DNAmGrimAgeBasedOnPredictedAge
0.00229163	0.720047	0.784529	0.000326875	TRAIL	DNAmGrimAgeBasedOnPredictedAge
0.0171651	0.0153072	0.0404101	0.0311564	CXCL9	DNAmGrimAgeBasedOnPredictedAge
0.0192537	0.00638917	0.0202787	0.0422533	CST5	DNAmGrimAgeBasedOnPredictedAge
0.00941859	0.179044	0.306278	0.00703606	OSM	DNAmGrimAgeBasedOnPredictedAge
0.00536082	0.452365	0.606907	0.00184686	CXCL1	DNAmGrimAgeBasedOnPredictedAge
0.00922966	0.175686	0.306278	0.00697082	CCL4	DNAmGrimAgeBasedOnPredictedAge
-0.0131007	0.0597814	0.117947	-0.0160278	CD6	DNAmGrimAgeBasedOnPredictedAge
0.00822044	0.2214	0.367322	0.00538293	SCF	DNAmGrimAgeBasedOnPredictedAge
0.0167688	0.0128907	0.0376407	0.0316884	IL18	DNAmGrimAgeBasedOnPredictedAge
0.0136967	0.0394825	0.0800618	0.0192246	SLAMF1	DNAmGrimAgeBasedOnPredictedAge
-0.00531426	0.455799	0.606907	-0.00181337	TGF_alpha	DNAmGrimAgeBasedOnPredictedAge
0.0372853	1.08692e-08	1.98364e-07	0.296933	MCP_4	DNAmGrimAgeBasedOnPredictedAge
0.0467565	3.84012e-13	1.40164e-11	0.580513	CCL11	DNAmGrimAgeBasedOnPredictedAge
0.00917707	0.18041	0.306278	0.00682535	TNFSF14	DNAmGrimAgeBasedOnPredictedAge
0.0107217	0.131569	0.240113	0.00944415	FGF_23	DNAmGrimAgeBasedOnPredictedAge
0.0034535	0.628128	0.705436	0.00069744	IL_10RA	DNAmGrimAgeBasedOnPredictedAge
0.0220364	0.00178264	0.00765488	0.0605766	MMP_1	DNAmGrimAgeBasedOnPredictedAge
0.0111181	0.110989	0.20775	0.0106147	LIF_R	DNAmGrimAgeBasedOnPredictedAge
0.0171583	0.0154998	0.0404101	0.0310509	FGF_21	DNAmGrimAgeBasedOnPredictedAge
0.00100469	0.885142	0.923076	5.32358e-05	CCL19	DNAmGrimAgeBasedOnPredictedAge
0.00409446	0.565434	0.671367	0.00101386	IL_10RB	DNAmGrimAgeBasedOnPredictedAge
-0.000666976	0.810022	0.859842	-6.10302e-05	IL_22_RA1	DNAmGrimAgeBasedOnPredictedAge
0.0159762	0.0237014	0.0540688	0.0259649	IL_18R1	DNAmGrimAgeBasedOnPredictedAge
-0.00383578	0.570202	0.671367	-0.000935818	PD_L1	DNAmGrimAgeBasedOnPredictedAge
0.00076734	0.913971	0.939717	2.99782e-05	Beta_NGF	DNAmGrimAgeBasedOnPredictedAge
0.00853581	0.23048	0.37389	0.00544044	CXCL5	DNAmGrimAgeBasedOnPredictedAge
-0.0188024	0.00616368	0.0202787	-0.0415564	TRANCE	DNAmGrimAgeBasedOnPredictedAge
0.0355559	8.9972e-09	1.98364e-07	0.286079	HGF	DNAmGrimAgeBasedOnPredictedAge
-0.0170432	0.0146862	0.0404101	-0.0312417	IL_12B	DNAmGrimAgeBasedOnPredictedAge
0.0202219	0.00384065	0.015576	0.0488478	MMP_10	DNAmGrimAgeBasedOnPredictedAge
-0.00479943	0.493136	0.620671	-0.00147359	IL10	DNAmGrimAgeBasedOnPredictedAge
0.00623633	0.380739	0.57174	0.00261535	CCL23	DNAmGrimAgeBasedOnPredictedAge
-0.0167218	0.0186217	0.0453128	-0.0289285	CD5	DNAmGrimAgeBasedOnPredictedAge
0.023351	0.000616695	0.00346298	0.074955	CCL3	DNAmGrimAgeBasedOnPredictedAge
0.0265262	0.000136147	0.000993872	0.10255	Flt3L	DNAmGrimAgeBasedOnPredictedAge
0.0002987	0.96481	0.977878	4.64729e-06	CXCL6	DNAmGrimAgeBasedOnPredictedAge
0.0193285	0.00584052	0.0202787	0.0431711	CXCL10	DNAmGrimAgeBasedOnPredictedAge
0.00441568	0.525492	0.639348	0.00123389	X4E_BP1	DNAmGrimAgeBasedOnPredictedAge
-0.0057834	0.416854	0.585199	-0.00219778	SIRT2	DNAmGrimAgeBasedOnPredictedAge
0.0392135	1.40696e-08	2.05416e-07	0.307893	CCL28	DNAmGrimAgeBasedOnPredictedAge
-0.00486011	0.473073	0.616685	-0.00157988	DNER	DNAmGrimAgeBasedOnPredictedAge
0.00446488	0.503572	0.623063	0.00133026	EN_RAGE	DNAmGrimAgeBasedOnPredictedAge
0.0151888	0.0306282	0.0657606	0.0229939	CD40	DNAmGrimAgeBasedOnPredictedAge
0.0217494	0.00167048	0.00765488	0.0604016	FGF_19	DNAmGrimAgeBasedOnPredictedAge
0.0217771	0.00166864	0.00765488	0.0604889	MCP_2	DNAmGrimAgeBasedOnPredictedAge
0.00588271	0.395317	0.57174	0.00237105	CASP_8	DNAmGrimAgeBasedOnPredictedAge
0.0240635	0.000540028	0.00328517	0.0786297	CCL25	DNAmGrimAgeBasedOnPredictedAge
0.0123775	0.0819899	0.157507	0.013445	CX3CL1	DNAmGrimAgeBasedOnPredictedAge
-0.0160775	0.0202263	0.0476298	-0.0272365	TNFRSF9	DNAmGrimAgeBasedOnPredictedAge
-0.0177067	0.0119748	0.0364233	-0.0340276	NT_3	DNAmGrimAgeBasedOnPredictedAge
0.00526538	0.399435	0.57174	0.00209854	TWEAK	DNAmGrimAgeBasedOnPredictedAge
-0.00488645	0.491414	0.620671	-0.00150773	CCL20	DNAmGrimAgeBasedOnPredictedAge
-0.00531972	0.457258	0.606907	-0.00180784	ST1A1	DNAmGrimAgeBasedOnPredictedAge
-0.000195307	0.977878	0.977878	-1.89743e-06	STAMPB	DNAmGrimAgeBasedOnPredictedAge
-0.00735091	0.28738	0.446356	-0.00398084	ADA	DNAmGrimAgeBasedOnPredictedAge
-0.0202905	0.00419583	0.0161208	-0.0482342	TNFB	DNAmGrimAgeBasedOnPredictedAge
0.00266339	0.698591	0.772683	0.000414895	CSF_1	DNAmGrimAgeBasedOnPredictedAge
0.0227139	6.22291e-05	0.000454272	0.0955349	IL8	Age
0.0121414	0.0366025	0.0809692	0.0174409	VEGFA	Age
-0.0144021	0.0131451	0.0330737	-0.0270937	CD8A	Age
0.0211589	0.000187341	0.00113099	0.0788672	GDNF	Age
0.0446186	5.09119e-18	3.71657e-16	0.771598	CDCP1	Age
-0.00626885	0.27337	0.39912	-0.00353092	CD244	Age
0.00553463	0.348798	0.471524	0.00253168	IL7	Age
0.0279139	4.22308e-07	5.13808e-06	0.177933	OPG	Age
0.0193181	0.000829847	0.00403859	0.0595191	LAP_TGF_beta_1	Age
0.0153919	0.00554943	0.018414	0.0347203	uPA	Age
0.0175644	0.00217992	0.00876736	0.0467487	IL6	Age
-0.00642427	0.256494	0.391206	-0.00379625	IL_17C	Age
0.0223902	3.77893e-05	0.000306514	0.0990236	MCP_1	Age
0.00325499	0.581461	0.686237	0.000766483	IL_17A	Age
0.0150638	0.0103163	0.0282368	0.0299238	CXCL11	Age
-0.00304379	0.601633	0.686237	-0.000671668	AXIN1	Age
-0.000649882	0.902082	0.914611	-2.90847e-05	TRAIL	Age
0.0166288	0.0043751	0.0152087	0.0392276	CXCL9	Age
0.0157825	0.00681018	0.0207143	0.0341982	CST5	Age
0.000736753	0.898907	0.914611	3.41009e-05	OSM	Age
0.00584056	0.321423	0.442715	0.00287895	CXCL1	Age
0.00766529	0.173348	0.301295	0.00583391	CCL4	Age
-0.00951061	0.0982962	0.179391	-0.0095816	CD6	Age
0.0112499	0.0422871	0.0881989	0.015455	SCF	Age
0.0171885	0.00196639	0.00844392	0.0465177	IL18	Age
0.0128002	0.0196931	0.046374	0.0218332	SLAMF1	Age
-0.0107147	0.0680175	0.130665	-0.0125082	TGF_alpha	Age
0.0323406	1.7257e-09	4.1992e-08	0.283402	MCP_4	Age
0.0415545	3.39014e-15	1.2374e-13	0.601284	CCL11	Age
0.00721862	0.202183	0.343242	0.00501156	TNFSF14	Age
0.00337688	0.56599	0.686237	0.000834734	FGF_23	Age
-0.00212355	0.718451	0.760417	-0.000304948	IL_10RA	Age
0.0176938	0.00240202	0.00876736	0.0463475	MMP_1	Age
0.0120277	0.0365546	0.0809692	0.0172845	LIF_R	Age
0.0144476	0.0135919	0.0330737	0.0269697	FGF_21	Age
-0.00236362	0.680727	0.760417	-0.000394788	CCL19	Age
-0.000977037	0.868156	0.905363	-5.99921e-05	IL_10RB	Age
-0.0017699	0.439728	0.56316	-0.000631529	IL_22_RA1	Age
0.0118944	0.0416548	0.0881989	0.0164183	IL_18R1	Age
-0.00576038	0.301655	0.425696	-0.00299821	PD_L1	Age
0.00225664	0.700486	0.760417	0.000348877	Beta_NGF	Age
0.0107702	0.0665275	0.130665	0.0126766	CXCL5	Age
-0.022131	8.4748e-05	0.000562419	-0.0901146	TRANCE	Age
0.0304216	2.40307e-09	4.3856e-08	0.262211	HGF	Age
-0.0107583	0.0628185	0.127382	-0.0129305	IL_12B	Age
0.00925905	0.110899	0.197455	0.00884305	MMP_10	Age
-0.0065491	0.257231	0.391206	-0.00386185	IL10	Age
0.00507228	0.388105	0.515121	0.00208497	CCL23	Age
-0.0161251	0.00592427	0.0188031	-0.0359164	CD5	Age
0.0209004	0.000201409	0.00113099	0.0772464	CCL3	Age
0.0252961	9.68565e-06	0.000101007	0.126831	Flt3L	Age
0.00294266	0.598671	0.686237	0.000655661	CXCL6	Age
0.0148455	0.0104438	0.0282368	0.029411	CXCL10	Age
0.00208021	0.717346	0.760417	0.000300115	X4E_BP1	Age
-0.00496892	0.398385	0.519324	-0.00198606	SIRT2	Age
0.0326218	1.09476e-08	1.59835e-07	0.259692	CCL28	Age
-0.00299462	0.592588	0.686237	-0.000680518	DNER	Age
0.0034395	0.532786	0.670575	0.000940521	EN_RAGE	Age
0.0100741	0.0830438	0.155441	0.0108871	CD40	Age
0.0198263	0.000509569	0.00265704	0.0652838	FGF_19	Age
0.0174537	0.00229927	0.00876736	0.0460501	MCP_2	Age
0.0062615	0.273179	0.39912	0.00352868	CASP_8	Age
0.0236129	3.64375e-05	0.000306514	0.104805	CCL25	Age
0.00683495	0.245659	0.38985	0.00416704	CX3CL1	Age
-0.0141052	0.0135914	0.0330737	-0.0263307	TNFRSF9	Age
-0.0186557	0.00129651	0.00591532	-0.0538632	NT_3	Age
0.00624621	0.225915	0.366485	0.00403539	TWEAK	Age
-0.00327849	0.576303	0.686237	-0.000784704	CCL20	Age
-0.00608296	0.303236	0.425696	-0.00315231	ST1A1	Age
-0.000192563	0.973597	0.973597	-2.23772e-06	STAMPB	Age
-0.0069243	0.224907	0.366485	-0.00448692	ADA	Age
-0.0152361	0.00934116	0.0272762	-0.0309233	TNFB	Age
-0.00204613	0.718751	0.760417	-0.000293459	CSF_1	Age
-0.000757658	0.944018	0.982443	-1.89565e-05	IL8	IEAA
0.0146981	0.178174	0.896994	0.0110112	VEGFA	IEAA
-0.00958778	0.380915	0.896994	-0.00401893	CD8A	IEAA
0.0117462	0.274203	0.896994	0.00660051	GDNF	IEAA
-0.00374907	0.716547	0.982443	-0.000542699	CDCP1	IEAA
-0.0128486	0.231088	0.896994	-0.00817457	CD244	IEAA
-0.0125098	0.258548	0.896994	-0.007349	IL7	IEAA
0.00716972	0.498016	0.903532	0.00217068	OPG	IEAA
-0.00367058	0.737328	0.982443	-0.000485761	LAP_TGF_beta_1	IEAA
-0.00487577	0.641643	0.982443	-0.000939593	uPA	IEAA
0.0119444	0.269875	0.896994	0.00679442	IL6	IEAA
-0.0128392	0.226412	0.896994	-0.00828255	IL_17C	IEAA
-3.01933e-05	0.997671	0.997671	-3.05745e-08	MCP_1	IEAA
-0.00692002	0.531921	0.903532	-0.00189714	IL_17A	IEAA
-0.0102368	0.355023	0.896994	-0.00460392	CXCL11	IEAA
-0.00488162	0.65523	0.982443	-0.000896294	AXIN1	IEAA
0.00126052	0.898727	0.982443	5.84529e-05	TRAIL	IEAA
0.00148629	0.892721	0.982443	7.3251e-05	CXCL9	IEAA
0.0086901	0.429598	0.903532	0.00318873	CST5	IEAA
0.0101654	0.349493	0.896994	0.00464112	OSM	IEAA
-0.013894	0.208153	0.896994	-0.00947042	CXCL1	IEAA
-0.0093081	0.378368	0.896994	-0.00392882	CCL4	IEAA
-0.00194243	0.857438	0.982443	-0.000129749	CD6	IEAA
-0.0159536	0.125176	0.896994	-0.0143978	SCF	IEAA
-0.00457881	0.662788	0.982443	-0.000817891	IL18	IEAA
-0.00284246	0.783412	0.982443	-0.000301328	SLAMF1	IEAA
0.0135472	0.219246	0.896994	0.00892852	TGF_alpha	IEAA
-0.0144287	0.164583	0.896994	-0.0113066	MCP_4	IEAA
-0.00986324	0.344817	0.896994	-0.00456087	CCL11	IEAA
-0.00163463	0.877765	0.982443	-9.25552e-05	TNFSF14	IEAA
0.00686193	0.533902	0.903532	0.00187014	FGF_23	IEAA
0.00671553	0.543057	0.903532	0.00178065	IL_10RA	IEAA
0.00123239	0.910958	0.982443	4.99141e-05	MMP_1	IEAA
-0.000934746	0.931214	0.982443	-2.89307e-05	LIF_R	IEAA
0.0156903	0.15439	0.896994	0.0127309	FGF_21	IEAA
0.0198235	0.064914	0.896994	0.0235436	CCL19	IEAA
0.0244536	0.0260393	0.896994	0.0387435	IL_10RB	IEAA
0.00389094	0.364891	0.896994	0.0017036	IL_22_RA1	IEAA
0.012615	0.250452	0.896994	0.00758507	IL_18R1	IEAA
-0.00744511	0.4767	0.903532	-0.0023955	PD_L1	IEAA
-0.0108053	0.325592	0.896994	-0.00526568	Beta_NGF	IEAA
-0.0147675	0.180288	0.896994	-0.0109875	CXCL5	IEAA
0.00290503	0.786074	0.982443	0.000303681	TRANCE	IEAA
-0.0100087	0.309876	0.896994	-0.00509255	HGF	IEAA
0.00877662	0.419418	0.903532	0.00331188	IL_12B	IEAA
0.00791249	0.4683	0.903532	0.00260698	MMP_10	IEAA
-0.000480156	0.964706	0.982443	-7.49293e-06	IL10	IEAA
0.0201551	0.0667585	0.896994	0.0236921	CCL23	IEAA
0.00104778	0.924534	0.982443	3.57052e-05	CD5	IEAA
0.00206936	0.846266	0.982443	0.000150014	CCL3	IEAA
-0.0067122	0.538263	0.903532	-0.00180562	Flt3L	IEAA
-0.0139785	0.181814	0.896994	-0.0103493	CXCL6	IEAA
0.00675972	0.536286	0.903532	0.0018292	CXCL10	IEAA
-0.000817193	0.939549	0.982443	-2.213e-05	X4E_BP1	IEAA
-0.00146047	0.894748	0.982443	-7.05393e-05	SIRT2	IEAA
-0.00514488	0.640457	0.982443	-0.000995587	CCL28	IEAA
-0.011362	0.278532	0.896994	-0.00630731	DNER	IEAA
-0.00239907	0.816564	0.982443	-0.000211142	EN_RAGE	IEAA
0.00251023	0.818301	0.982443	0.000218609	CD40	IEAA
-0.00654856	0.544595	0.903532	-0.00172834	FGF_19	IEAA
-0.00922264	0.393902	0.898588	-0.00373159	MCP_2	IEAA
-0.00354667	0.740875	0.982443	-0.000461972	CASP_8	IEAA
-0.0103178	0.342907	0.896994	-0.00479594	CCL25	IEAA
0.00265438	0.810192	0.982443	0.000242643	CX3CL1	IEAA
-0.00802382	0.456264	0.903532	-0.00273439	TNFRSF9	IEAA
0.00436614	0.690731	0.982443	0.0007016	NT_3	IEAA
-0.0176005	0.0683276	0.896994	-0.0205116	TWEAK	IEAA
-0.000427852	0.968985	0.982443	-5.85428e-06	CCL20	IEAA
-0.0138061	0.212493	0.896994	-0.00928677	ST1A1	IEAA
-0.00328117	0.763568	0.982443	-0.000384397	STAMPB	IEAA
-0.0145544	0.173545	0.896994	-0.0110699	ADA	IEAA
-0.00233819	0.832523	0.982443	-0.000186129	TNFB	IEAA
0.0133584	0.209276	0.896994	0.00907409	CSF_1	IEAA
0.00947557	0.364162	0.900335	0.00415698	IL8	EEAA
0.0134723	0.202643	0.900335	0.0093399	VEGFA	EEAA
0.00296266	0.779944	0.900335	0.000319779	CD8A	EEAA
-0.0123134	0.236508	0.900335	-0.00771012	GDNF	EEAA
0.00357401	0.720801	0.900335	0.00050817	CDCP1	EEAA
0.00316905	0.760656	0.900335	0.000376521	CD244	EEAA
-0.00953401	0.374161	0.900335	-0.00407047	IL7	EEAA
0.0104073	0.309566	0.900335	0.00529986	OPG	EEAA
0.00443411	0.675677	0.900335	0.000754955	LAP_TGF_beta_1	EEAA
-0.00564238	0.578106	0.900335	-0.00134285	uPA	EEAA
0.0315918	0.00240636	0.087832	0.0827276	IL6	EEAA
-0.00281387	0.784546	0.900335	-0.000296529	IL_17C	EEAA
0.00682886	0.495277	0.900335	0.00208384	MCP_1	EEAA
0.00341057	0.750472	0.900335	0.000425181	IL_17A	EEAA
-0.0061131	0.568663	0.900335	-0.0014986	CXCL11	EEAA
0.00244004	0.817768	0.905205	0.000213186	AXIN1	EEAA
-0.0110568	0.24848	0.900335	-0.00668611	TRAIL	EEAA
0.00402949	0.705751	0.900335	0.000609858	CXCL9	EEAA
0.00672955	0.527741	0.900335	0.00186798	CST5	EEAA
0.0405353	9.54774e-05	0.00696985	0.162956	OSM	EEAA
-0.00517103	0.629022	0.900335	-0.00104111	CXCL1	EEAA
-8.40559e-05	0.993451	0.993451	-2.39861e-07	CCL4	EEAA
-0.0236585	0.0232351	0.339233	-0.0386545	CD6	EEAA
-0.0118529	0.239871	0.900335	-0.00734904	SCF	EEAA
-0.00318269	0.754322	0.900335	-0.000389699	IL18	EEAA
-0.00274623	0.783921	0.900335	-0.000290352	SLAMF1	EEAA
0.0228213	0.032126	0.390867	0.0340755	TGF_alpha	EEAA
0.00915672	0.362924	0.900335	0.00403065	MCP_4	EEAA
-0.00400138	0.692503	0.900335	-0.000638533	CCL11	EEAA
0.00281356	0.784579	0.900335	0.000296447	TNFSF14	EEAA
0.0126329	0.236581	0.900335	0.00790846	FGF_23	EEAA
-0.00430541	0.687288	0.900335	-0.000701184	IL_10RA	EEAA
0.00693722	0.515543	0.900335	0.00199608	MMP_1	EEAA
-0.00794401	0.448551	0.900335	-0.00276601	LIF_R	EEAA
-0.0138819	0.193372	0.900335	-0.00990623	FGF_21	EEAA
0.00585212	0.574734	0.900335	0.00140763	CCL19	EEAA
0.0253015	0.0173478	0.316597	0.0445498	IL_10RB	EEAA
0.000260912	0.950013	0.973727	5.81059e-06	IL_22_RA1	EEAA
0.00534247	0.615618	0.900335	0.0011256	IL_18R1	EEAA
0.00528996	0.60169	0.900335	0.00116711	PD_L1	EEAA
0.00518488	0.626443	0.900335	0.00105314	Beta_NGF	EEAA
0.00125424	0.906611	0.959168	5.34045e-05	CXCL5	EEAA
-0.0122953	0.235016	0.900335	-0.00773254	TRANCE	EEAA
0.0104305	0.274447	0.900335	0.00585715	HGF	EEAA
-0.00558123	0.596114	0.900335	-0.00125394	IL_12B	EEAA
0.00493466	0.640574	0.900335	0.000954516	MMP_10	EEAA
0.00599092	0.568518	0.900335	0.00146931	IL10	EEAA
0.00724541	0.497314	0.900335	0.00219803	CCL23	EEAA
-0.0117777	0.271073	0.900335	-0.00667697	CD5	EEAA
0.00691972	0.503064	0.900335	0.00206468	CCL3	EEAA
-0.0119256	0.258495	0.900335	-0.00700685	Flt3L	EEAA
-0.002831	0.780411	0.900335	-0.000304833	CXCL6	EEAA
0.00243119	0.818404	0.905205	0.000211592	CXCL10	EEAA
0.0144316	0.165982	0.900335	0.0112557	X4E_BP1	EEAA
0.000531002	0.960388	0.973727	9.3208e-06	SIRT2	EEAA
-0.0104128	0.328717	0.900335	-0.00503123	CCL28	EEAA
-0.00431754	0.670984	0.900335	-0.000748178	DNER	EEAA
-0.00388595	0.698018	0.900335	-0.000606726	EN_RAGE	EEAA
0.00990373	0.348984	0.900335	0.00452793	CD40	EEAA
0.00435467	0.677455	0.900335	0.000736461	FGF_19	EEAA
0.00280072	0.789335	0.900335	0.000287742	MCP_2	EEAA
-0.000798831	0.938702	0.973727	-2.19456e-05	CASP_8	EEAA
-0.0128972	0.220653	0.900335	-0.00846431	CCL25	EEAA
-0.00141871	0.894554	0.959168	-6.8656e-05	CX3CL1	EEAA
-0.00577808	0.579693	0.900335	-0.00136826	TNFRSF9	EEAA
0.0142623	0.178969	0.900335	0.0106571	NT_3	EEAA
-0.00911439	0.33075	0.900335	-0.00437946	TWEAK	EEAA
0.00434127	0.683702	0.900335	0.000716889	CCL20	EEAA
0.00161377	0.880555	0.959168	8.91502e-05	ST1A1	EEAA
0.00441537	0.675962	0.900335	0.000750956	STAMPB	EEAA
-0.00868588	0.402177	0.900335	-0.00343599	ADA	EEAA
-0.0135134	0.20634	0.900335	-0.0092623	TNFB	EEAA
0.0250321	0.0147328	0.316597	0.0458517	CSF_1	EEAA
