# Supplementary material for: Interferon-related inflammaging links epigenetic age acceleration to multimorbidity
Source: Cell Genom. 2026 Apr 17;6(6):101218. doi: 10.1016/j.xgen.2026.101218 (PMC13261661; doi:10.1016/j.xgen.2026.101218)
Supplement: Table S4. The correlation results between inflammatory proteins and aging scores in the 500FG cohort, related to Figure 3 [file mmc5.xlsx]

## Sheet: Sheet1
estimate	p	padj	value	protein	Category
-0.00623151	0.561576	0.931221	-0.00156156	IL8	AgeAccelPheno
0.00951924	0.374647	0.931221	0.00405879	VEGFA	AgeAccelPheno
0.0143398	0.181107	0.832399	0.0106411	CD8A	AgeAccelPheno
0.00747927	0.48377	0.931221	0.00235867	CDCP1	AgeAccelPheno
-0.00492129	0.641924	0.931221	-0.000947429	CD244	AgeAccelPheno
0.00305081	0.777526	0.975563	0.000333409	IL7	AgeAccelPheno
0.013378	0.190693	0.832399	0.00962767	OPG	AgeAccelPheno
-0.00433015	0.688042	0.931221	-0.000703153	LAP_TGF_beta_1	AgeAccelPheno
-0.0121606	0.223695	0.832399	-0.00790854	uPA	AgeAccelPheno
0.015383	0.153006	0.832399	0.0125416	IL6	AgeAccelPheno
-0.0111935	0.282105	0.897607	-0.00615183	MCP_1	AgeAccelPheno
0.0095094	0.376289	0.931221	0.00403654	IL_17A	AgeAccelPheno
0.00187143	0.862602	0.975563	0.000120126	CXCL11	AgeAccelPheno
-0.00887217	0.41103	0.931221	-0.00342578	AXIN1	AgeAccelPheno
-0.00493828	0.609501	0.931221	-0.00106186	TRAIL	AgeAccelPheno
-0.0127908	0.234609	0.832399	-0.00805379	CXCL9	AgeAccelPheno
-0.0044754	0.678233	0.931221	-0.000754646	CST5	AgeAccelPheno
0.0409949	0.000113822	0.00796752	0.161675	OSM	AgeAccelPheno
0.000241376	0.982166	0.982166	1.8864e-06	CXCL1	AgeAccelPheno
-0.0010002	0.923955	0.975563	-3.43561e-05	CCL4	AgeAccelPheno
-0.0132474	0.212414	0.832399	-0.00891307	CD6	AgeAccelPheno
-0.0149411	0.159124	0.832399	-0.0119269	SCF	AgeAccelPheno
-0.00446765	0.67852	0.931221	-0.000752519	IL18	AgeAccelPheno
0.00529158	0.622598	0.931221	0.00108897	TGF_alpha	AgeAccelPheno
0.00524434	0.613131	0.931221	0.00111414	MCP_4	AgeAccelPheno
-0.00628997	0.535432	0.931221	-0.00170644	CCL11	AgeAccelPheno
0.00845107	0.431607	0.931221	0.00308389	TNFSF14	AgeAccelPheno
-0.00177813	0.868577	0.975563	-0.000108807	FGF_23	AgeAccelPheno
0.0223063	0.0376421	0.832399	0.0317714	MMP_1	AgeAccelPheno
0.000407694	0.969529	0.982166	5.47903e-06	LIF_R	AgeAccelPheno
-0.0090791	0.40082	0.931221	-0.00360486	FGF_21	AgeAccelPheno
0.00399722	0.706889	0.931221	0.000602176	CCL19	AgeAccelPheno
-0.00541124	0.599773	0.931221	-0.00120137	IL_15RA	AgeAccelPheno
0.0118723	0.271292	0.897607	0.00672643	IL_10RB	AgeAccelPheno
0.0157646	0.143195	0.832399	0.0133064	IL_18R1	AgeAccelPheno
0.0104961	0.315556	0.920373	0.00525776	PD_L1	AgeAccelPheno
-0.00121418	0.910027	0.975563	-4.97156e-05	CXCL5	AgeAccelPheno
-0.0177555	0.0820944	0.832399	-0.0192769	TRANCE	AgeAccelPheno
0.000866716	0.930063	0.975563	2.72907e-05	HGF	AgeAccelPheno
-0.0127172	0.237828	0.832399	-0.00793218	IL_12B	AgeAccelPheno
-0.00756044	0.482872	0.931221	-0.00239037	MMP_10	AgeAccelPheno
0.0199281	0.0569605	0.832399	0.0247991	IL10	AgeAccelPheno
0.00428507	0.686328	0.931221	0.000700475	TNF	AgeAccelPheno
0.000709552	0.94769	0.975563	1.65565e-05	CCL23	AgeAccelPheno
-0.0157831	0.137696	0.832399	-0.0135905	CD5	AgeAccelPheno
0.00239535	0.821451	0.975563	0.000204606	CCL3	AgeAccelPheno
0.00384589	0.71837	0.931221	0.000552469	Flt3L	AgeAccelPheno
-0.000834965	0.93787	0.975563	-2.32598e-05	CXCL6	AgeAccelPheno
0.0102085	0.342434	0.931221	0.00475127	CXCL10	AgeAccelPheno
-0.00169865	0.870943	0.975563	-0.000101937	4E_BP1	AgeAccelPheno
-0.0040653	0.706879	0.931221	-0.000612458	SIRT2	AgeAccelPheno
0.0131476	0.222129	0.832399	0.00859056	CCL28	AgeAccelPheno
0.00792124	0.448997	0.931221	0.00275467	DNER	AgeAccelPheno
0.0135682	0.179679	0.832399	0.0101152	EN_RAGE	AgeAccelPheno
-0.0158178	0.142245	0.832399	-0.0133971	CD40	AgeAccelPheno
-0.00152767	0.887546	0.975563	-7.91473e-05	IFN_gamma	AgeAccelPheno
-0.0109099	0.30931	0.920373	-0.00555975	FGF_19	AgeAccelPheno
0.00197257	0.851599	0.975563	0.000137616	MCP_2	AgeAccelPheno
-0.00791183	0.452427	0.931221	-0.00272524	CASP_8	AgeAccelPheno
0.00494896	0.639618	0.931221	0.000960491	CCL25	AgeAccelPheno
-0.0074163	0.492466	0.931221	-0.00228143	CX3CL1	AgeAccelPheno
-0.0143571	0.151746	0.832399	-0.0117568	TNFRSF9	AgeAccelPheno
-0.0137757	0.201783	0.832399	-0.00957569	NT_3	AgeAccelPheno
0.00202865	0.837264	0.975563	0.000156485	TWEAK	AgeAccelPheno
-0.00552377	0.607567	0.931221	-0.00119538	CCL20	AgeAccelPheno
-0.00716017	0.506832	0.931221	-0.00211323	ST1A1	AgeAccelPheno
-0.0046191	0.666463	0.931221	-0.000813997	STAMBP	AgeAccelPheno
0.00274986	0.786962	0.975563	0.000286112	ADA	AgeAccelPheno
-0.00707681	0.511132	0.931221	-0.00206265	TNFB	AgeAccelPheno
0.0228781	0.0282703	0.832399	0.0354307	CSF_1	AgeAccelPheno
0.0430329	0.036763	0.145813	0.0617345	IL8	AgeAccelGrim
0.0674829	0.000995332	0.0110793	0.202586	VEGFA	AgeAccelGrim
0.0296469	0.152907	0.369087	0.0241792	CD8A	AgeAccelGrim
0.0274246	0.183727	0.377671	0.0201798	CDCP1	AgeAccelGrim
0.0221758	0.276886	0.421349	0.0123674	CD244	AgeAccelGrim
0.0476699	0.0216871	0.116777	0.0793131	IL7	AgeAccelGrim
0.0286919	0.146761	0.366902	0.0239116	OPG	AgeAccelGrim
0.0538423	0.00931045	0.0592869	0.109355	LAP_TGF_beta_1	AgeAccelGrim
-0.000461772	0.980984	0.980984	-3.85037e-06	uPA	AgeAccelGrim
0.0685158	0.000871466	0.0110793	0.209641	IL6	AgeAccelGrim
0.0306909	0.126926	0.329068	0.0275128	MCP_1	AgeAccelGrim
0.0555008	0.00690846	0.0537324	0.119916	IL_17A	AgeAccelGrim
0.0722078	0.000451944	0.0105453	0.241529	CXCL11	AgeAccelGrim
0.0243263	0.243271	0.418458	0.0149341	AXIN1	AgeAccelGrim
0.016775	0.369581	0.512966	0.00725168	TRAIL	AgeAccelGrim
0.0216052	0.29932	0.436508	0.0113182	CXCL9	AgeAccelGrim
0.0328811	0.113049	0.316536	0.0311296	CST5	AgeAccelGrim
0.0789625	0.000122597	0.00429089	0.308863	OSM	AgeAccelGrim
0.024011	0.248168	0.418458	0.0145328	CXCL1	AgeAccelGrim
0.0516391	0.0101635	0.0592869	0.102915	CCL4	AgeAccelGrim
0.0139914	0.49605	0.631337	0.00426003	CD6	AgeAccelGrim
-0.0103642	0.614167	0.741236	-0.00219425	SCF	AgeAccelGrim
0.009369	0.653158	0.762018	0.00173309	IL18	AgeAccelGrim
0.0670022	0.00110793	0.0110793	0.198024	TGF_alpha	AgeAccelGrim
0.0322946	0.106513	0.313403	0.0314096	MCP_4	AgeAccelGrim
0.0337057	0.0851343	0.270882	0.0360616	CCL11	AgeAccelGrim
0.0698207	0.000632077	0.0110614	0.223372	TNFSF14	AgeAccelGrim
0.011407	0.583104	0.716093	0.00267213	FGF_23	AgeAccelGrim
0.0245305	0.238148	0.418458	0.0152863	MMP_1	AgeAccelGrim
0.00269318	0.896225	0.929275	0.00012815	LIF_R	AgeAccelGrim
0.0239162	0.251971	0.418458	0.0143174	FGF_21	AgeAccelGrim
0.01467	0.474521	0.626726	0.00474934	CCL19	AgeAccelGrim
0.0279158	0.160793	0.370462	0.0221577	IL_15RA	AgeAccelGrim
0.00255274	0.902724	0.929275	0.000113457	IL_10RB	AgeAccelGrim
0.0429751	0.0374948	0.145813	0.0612837	IL_18R1	AgeAccelGrim
0.0424547	0.0351564	0.145813	0.061729	PD_L1	AgeAccelGrim
0.0267533	0.197306	0.383651	0.0188573	CXCL5	AgeAccelGrim
-0.00539194	0.785254	0.872505	-0.000566098	TRANCE	AgeAccelGrim
0.0804463	1.67413e-05	0.00117189	0.384229	HGF	AgeAccelGrim
-0.00178952	0.93171	0.945213	-5.49724e-05	IL_12B	AgeAccelGrim
0.00828705	0.69104	0.792996	0.00133005	MMP_10	AgeAccelGrim
0.027892	0.169354	0.370462	0.0215104	IL10	AgeAccelGrim
0.0142603	0.487151	0.631337	0.00445402	TNF	AgeAccelGrim
0.0233381	0.262765	0.418458	0.0135462	CCL23	AgeAccelGrim
0.0183115	0.373732	0.512966	0.00782706	CD5	AgeAccelGrim
0.0526403	0.00978521	0.0592869	0.105777	CCL3	AgeAccelGrim
0.00475022	0.817891	0.884038	0.000414715	Flt3L	AgeAccelGrim
0.0318368	0.123499	0.329068	0.0289185	CXCL6	AgeAccelGrim
0.00455395	0.826944	0.884038	0.00037581	CXCL10	AgeAccelGrim
0.0266591	0.186738	0.377671	0.0194283	4E_BP1	AgeAccelGrim
0.0335002	0.107452	0.313403	0.0324544	SIRT2	AgeAccelGrim
0.0287912	0.165998	0.370462	0.0224541	CCL28	AgeAccelGrim
0.00912636	0.650516	0.762018	0.00170428	DNER	AgeAccelGrim
0.0219035	0.263031	0.418458	0.0127039	EN_RAGE	AgeAccelGrim
0.0372307	0.0736433	0.245478	0.0421774	CD40	AgeAccelGrim
0.00745037	0.721447	0.814537	0.00105643	IFN_gamma	AgeAccelGrim
-0.0270594	0.188835	0.377671	-0.0195887	FGF_19	AgeAccelGrim
0.0452356	0.0257144	0.128572	0.0719166	MCP_2	AgeAccelGrim
0.0371498	0.0673104	0.235587	0.0435365	CASP_8	AgeAccelGrim
0.0215838	0.290252	0.43229	0.0115954	CCL25	AgeAccelGrim
0.00438496	0.833521	0.884038	0.000346777	CX3CL1	AgeAccelGrim
0.0211132	0.275631	0.421349	0.0118164	TNFRSF9	AgeAccelGrim
0.0209116	0.316946	0.45278	0.0104352	NT_3	AgeAccelGrim
0.0235916	0.215191	0.396405	0.0157397	TWEAK	AgeAccelGrim
0.0581467	0.00468076	0.0409567	0.135463	CCL20	AgeAccelGrim
0.0161972	0.436687	0.587848	0.00582824	ST1A1	AgeAccelGrim
0.0443501	0.0311275	0.145262	0.0668292	STAMBP	AgeAccelGrim
0.0129249	0.511356	0.639195	0.00376474	ADA	AgeAccelGrim
-0.0260669	0.210412	0.396405	-0.0176455	TNFB	AgeAccelGrim
0.0383367	0.0573272	0.211205	0.0476003	CSF_1	AgeAccelGrim
-0.00576075	0.7199	0.98657	-0.000822218	IL8	AgeAccelerationResidualHannum
0.00481283	0.764362	0.98657	0.000561662	VEGFA	AgeAccelerationResidualHannum
0.0103671	0.518826	0.98657	0.0029544	CD8A	AgeAccelerationResidualHannum
0.00130219	0.935092	0.98901	3.79528e-05	CDCP1	AgeAccelerationResidualHannum
0.00499989	0.752215	0.98657	0.000618278	CD244	AgeAccelerationResidualHannum
0.0159425	0.323199	0.98657	0.0078203	IL7	AgeAccelerationResidualHannum
0.00235658	0.877806	0.98657	0.000133385	OPG	AgeAccelerationResidualHannum
0.00170997	0.915617	0.98901	6.54684e-05	LAP_TGF_beta_1	AgeAccelerationResidualHannum
-0.00964097	0.519622	0.98657	-0.00274105	uPA	AgeAccelerationResidualHannum
0.0222654	0.166913	0.98657	0.0173116	IL6	AgeAccelerationResidualHannum
-0.0289266	0.0624669	0.98657	-0.0348378	MCP_1	AgeAccelerationResidualHannum
0.00827701	0.606979	0.98657	0.00179467	IL_17A	AgeAccelerationResidualHannum
0.00944631	0.559163	0.98657	0.00238483	CXCL11	AgeAccelerationResidualHannum
0.00676026	0.675644	0.98657	0.00115115	AXIN1	AgeAccelerationResidualHannum
-0.015431	0.285561	0.98657	-0.00839911	TRAIL	AgeAccelerationResidualHannum
-0.00682563	0.672078	0.98657	-0.00117797	CXCL9	AgeAccelerationResidualHannum
-0.00405394	0.801702	0.98657	-0.000389127	CST5	AgeAccelerationResidualHannum
0.054772	0.000595962	0.0417173	0.176628	OSM	AgeAccelerationResidualHannum
0.00831177	0.606802	0.98657	0.00180327	CXCL1	AgeAccelerationResidualHannum
-0.00282325	0.857084	0.98657	-0.000189092	CCL4	AgeAccelerationResidualHannum
-0.02285	0.150307	0.98657	-0.018806	CD6	AgeAccelerationResidualHannum
-0.00424323	0.789735	0.98657	-0.000435011	SCF	AgeAccelerationResidualHannum
-0.0146229	0.364171	0.98657	-0.00641498	IL18	AgeAccelerationResidualHannum
0.00851003	0.596767	0.98657	0.00190791	TGF_alpha	AgeAccelerationResidualHannum
0.000395787	0.979659	0.98901	3.53238e-06	MCP_4	AgeAccelerationResidualHannum
-0.0158078	0.297473	0.98657	-0.00832361	CCL11	AgeAccelerationResidualHannum
0.0268419	0.0941542	0.98657	0.0275441	TNFSF14	AgeAccelerationResidualHannum
-0.00348506	0.828393	0.98657	-0.000284952	FGF_23	AgeAccelerationResidualHannum
0.0060024	0.709895	0.98657	0.000893193	MMP_1	AgeAccelerationResidualHannum
-0.00717502	0.653122	0.98657	-0.00132742	LIF_R	AgeAccelerationResidualHannum
0.00794983	0.623129	0.98657	0.00163307	FGF_21	AgeAccelerationResidualHannum
0.0102091	0.52079	0.98657	0.00289263	CCL19	AgeAccelerationResidualHannum
-0.0156658	0.309508	0.98657	-0.00797902	IL_15RA	AgeAccelerationResidualHannum
-0.00235772	0.884072	0.98657	-0.000126168	IL_10RB	AgeAccelerationResidualHannum
0.0220039	0.172157	0.98657	0.0168126	IL_18R1	AgeAccelerationResidualHannum
-0.000215798	0.98901	0.98901	-1.03571e-06	PD_L1	AgeAccelerationResidualHannum
-0.00345179	0.829977	0.98657	-0.000279367	CXCL5	AgeAccelerationResidualHannum
-0.0077429	0.613499	0.98657	-0.00164293	TRANCE	AgeAccelerationResidualHannum
0.00973497	0.509763	0.98657	0.00284876	HGF	AgeAccelerationResidualHannum
-0.00668707	0.678687	0.98657	-0.00112564	IL_12B	AgeAccelerationResidualHannum
-0.0204825	0.203268	0.98657	-0.0141725	MMP_10	AgeAccelerationResidualHannum
0.0182803	0.244442	0.98657	0.0111844	IL10	AgeAccelerationResidualHannum
0.0049582	0.754817	0.98657	0.000605686	TNF	AgeAccelerationResidualHannum
0.000822908	0.95944	0.98901	1.47976e-05	CCL23	AgeAccelerationResidualHannum
-0.0292947	0.0651609	0.98657	-0.0347439	CD5	AgeAccelerationResidualHannum
-0.00401461	0.800416	0.98657	-0.000388149	CCL3	AgeAccelerationResidualHannum
-0.00224914	0.887913	0.98657	-0.000116122	Flt3L	AgeAccelerationResidualHannum
0.00642432	0.688478	0.98657	0.00104145	CXCL6	AgeAccelerationResidualHannum
0.0122249	0.447511	0.98657	0.00426889	CXCL10	AgeAccelerationResidualHannum
0.00372732	0.811668	0.98657	0.000337777	4E_BP1	AgeAccelerationResidualHannum
0.0226243	0.160965	0.98657	0.0179471	SIRT2	AgeAccelerationResidualHannum
-0.01017	0.528447	0.98657	-0.00281708	CCL28	AgeAccelerationResidualHannum
0.00452683	0.772574	0.98657	0.000507275	DNER	AgeAccelerationResidualHannum
0.0159283	0.292846	0.98657	0.00849551	EN_RAGE	AgeAccelerationResidualHannum
-0.00635136	0.694401	0.98657	-0.00100599	CD40	AgeAccelerationResidualHannum
0.0171064	0.289256	0.98657	0.00921554	IFN_gamma	AgeAccelerationResidualHannum
0.000737641	0.963401	0.98901	1.19447e-05	FGF_19	AgeAccelerationResidualHannum
0.00519532	0.741889	0.98657	0.000673629	MCP_2	AgeAccelerationResidualHannum
-0.00101107	0.948863	0.98901	-2.30488e-05	CASP_8	AgeAccelerationResidualHannum
-0.0029197	0.853551	0.98657	-0.00020079	CCL25	AgeAccelerationResidualHannum
-0.0120418	0.456288	0.98657	-0.00410339	CX3CL1	AgeAccelerationResidualHannum
-0.026582	0.0757104	0.98657	-0.0297943	TNFRSF9	AgeAccelerationResidualHannum
-0.0121802	0.45121	0.98657	-0.00420974	NT_3	AgeAccelerationResidualHannum
-0.00659824	0.655169	0.98657	-0.00121175	TWEAK	AgeAccelerationResidualHannum
-0.0085519	0.595128	0.98657	-0.00192751	CCL20	AgeAccelerationResidualHannum
0.00844638	0.600806	0.98657	0.00186889	ST1A1	AgeAccelerationResidualHannum
0.0176909	0.269299	0.98657	0.0100797	STAMBP	AgeAccelerationResidualHannum
-0.00904428	0.552311	0.98657	-0.00233176	ADA	AgeAccelerationResidualHannum
-0.0103378	0.52118	0.98657	-0.00292573	TNFB	AgeAccelerationResidualHannum
0.0237381	0.129359	0.98657	0.0210842	CSF_1	AgeAccelerationResidualHannum
-0.00518387	0.685512	0.820989	-0.000850076	IL8	AgeAccelerationResidual
-0.0164031	0.200435	0.701522	-0.0114498	VEGFA	AgeAccelerationResidual
0.0128521	0.316731	0.773477	0.0064172	CD8A	AgeAccelerationResidual
-0.0128545	0.313857	0.773477	-0.00646926	CDCP1	AgeAccelerationResidual
0.00603522	0.632505	0.807277	0.00120062	CD244	AgeAccelerationResidual
-0.00390011	0.762658	0.847397	-0.000458928	IL7	AgeAccelerationResidual
-0.012925	0.290846	0.773477	-0.00693213	OPG	AgeAccelerationResidual
0.000272566	0.983146	0.983146	2.01209e-06	LAP_TGF_beta_1	AgeAccelerationResidual
-0.0136404	0.253917	0.710968	-0.00812022	uPA	AgeAccelerationResidual
-0.00643744	0.617431	0.807277	-0.00134807	IL6	AgeAccelerationResidual
-0.0307681	0.0128804	0.259499	-0.0581538	MCP_1	AgeAccelerationResidual
0.00791251	0.536657	0.807277	0.00213877	IL_17A	AgeAccelerationResidual
-0.00700191	0.587527	0.807277	-0.00161724	CXCL11	AgeAccelerationResidual
0.0090794	0.481529	0.783884	0.0028816	AXIN1	AgeAccelerationResidual
-0.0136099	0.238578	0.710968	-0.00847037	TRAIL	AgeAccelerationResidual
-0.0311679	0.0148285	0.259499	-0.0570031	CXCL9	AgeAccelerationResidual
-0.0169835	0.185848	0.701522	-0.0124123	CST5	AgeAccelerationResidual
0.0165717	0.199214	0.701522	0.0116115	OSM	AgeAccelerationResidual
0.000501948	0.968895	0.982937	6.8883e-06	CXCL1	AgeAccelerationResidual
-0.020047	0.108168	0.569734	-0.0193635	CCL4	AgeAccelerationResidual
-0.018971	0.134541	0.575203	-0.0165265	CD6	AgeAccelerationResidual
-0.00584031	0.645821	0.807277	-0.001109	SCF	AgeAccelerationResidual
-0.0148139	0.249694	0.710968	-0.00892672	IL18	AgeAccelerationResidual
-0.0199216	0.120302	0.569734	-0.0183224	TGF_alpha	AgeAccelerationResidual
-0.00760769	0.539547	0.807277	-0.00203864	MCP_4	AgeAccelerationResidual
-0.00913489	0.451629	0.783884	-0.00315353	CCL11	AgeAccelerationResidual
-0.00507266	0.691976	0.820989	-0.000811164	TNFSF14	AgeAccelerationResidual
-0.00934541	0.466811	0.783884	-0.00309201	FGF_23	AgeAccelerationResidual
0.00606206	0.637672	0.807277	0.00118454	MMP_1	AgeAccelerationResidual
0.00459644	0.718705	0.824743	0.000659356	LIF_R	AgeAccelerationResidual
-0.00686967	0.594937	0.807277	-0.00154931	FGF_21	AgeAccelerationResidual
-0.0239913	0.0575407	0.569734	-0.0297498	CCL19	AgeAccelerationResidual
-0.0118229	0.337205	0.773477	-0.00558168	IL_15RA	AgeAccelerationResidual
-0.0103364	0.422981	0.783884	-0.0038625	IL_10RB	AgeAccelerationResidual
-0.0125096	0.329198	0.773477	-0.0060364	IL_18R1	AgeAccelerationResidual
0.0047275	0.705769	0.823398	0.000715446	PD_L1	AgeAccelerationResidual
-0.00909693	0.478791	0.783884	-0.00290969	CXCL5	AgeAccelerationResidual
-0.0038049	0.755738	0.847397	-0.000462785	TRANCE	AgeAccelerationResidual
-0.0210988	0.0729224	0.569734	-0.0239923	HGF	AgeAccelerationResidual
-0.0233474	0.0693783	0.569734	-0.0270544	IL_12B	AgeAccelerationResidual
-0.0094596	0.462756	0.783884	-0.00316563	MMP_10	AgeAccelerationResidual
0.00115096	0.927064	0.967904	3.78554e-05	IL10	AgeAccelerationResidual
-0.00292078	0.817993	0.89202	-0.000254839	TNF	AgeAccelerationResidual
0.00978553	0.447823	0.783884	0.0034141	CCL23	AgeAccelerationResidual
-0.018762	0.139692	0.575203	-0.0160382	CD5	AgeAccelerationResidual
-0.0372112	0.00305812	0.214069	-0.0935691	CCL3	AgeAccelerationResidual
-0.0147583	0.246387	0.710968	-0.00897868	Flt3L	AgeAccelerationResidual
0.00812266	0.525914	0.807277	0.00226692	CXCL6	AgeAccelerationResidual
-0.0152075	0.236786	0.710968	-0.0095145	CXCL10	AgeAccelerationResidual
0.0110691	0.375689	0.773477	0.00470626	4E_BP1	AgeAccelerationResidual
0.0198926	0.122086	0.569734	0.0181686	SIRT2	AgeAccelerationResidual
-0.00130718	0.919144	0.967904	-4.7864e-05	CCL28	AgeAccelerationResidual
0.0306004	0.0133191	0.259499	0.0573918	DNER	AgeAccelerationResidual
0.0107668	0.373683	0.773477	0.00460275	EN_RAGE	AgeAccelerationResidual
-0.00973035	0.450868	0.783884	-0.00336622	CD40	AgeAccelerationResidual
-0.0277814	0.0305714	0.427999	-0.04208	IFN_gamma	AgeAccelerationResidual
-0.00513234	0.687348	0.820989	-0.000835664	FGF_19	AgeAccelerationResidual
-0.00673979	0.592906	0.807277	-0.00153003	MCP_2	AgeAccelerationResidual
0.0112672	0.370793	0.773477	0.00485468	CASP_8	AgeAccelerationResidual
-0.00752235	0.551338	0.807277	-0.00194515	CCL25	AgeAccelerationResidual
-0.0218898	0.0884974	0.569734	-0.0230515	CX3CL1	AgeAccelerationResidual
-0.0187689	0.116341	0.569734	-0.0175352	TNFRSF9	AgeAccelerationResidual
-0.0207318	0.107792	0.569734	-0.0200562	NT_3	AgeAccelerationResidual
-0.0057069	0.628173	0.807277	-0.00115234	TWEAK	AgeAccelerationResidual
-0.02178	0.0884882	0.569734	-0.0229368	CCL20	AgeAccelerationResidual
0.00992281	0.440774	0.783884	0.00353038	ST1A1	AgeAccelerationResidual
0.0113262	0.375388	0.773477	0.00481952	STAMBP	AgeAccelerationResidual
0.00678129	0.577278	0.807277	0.00161812	ADA	AgeAccelerationResidual
-0.00279518	0.828304	0.89202	-0.000228675	TNFB	AgeAccelerationResidual
-0.000938509	0.940249	0.967904	-2.51117e-05	CSF_1	AgeAccelerationResidual
0.0221621	0.000130677	0.00137686	0.0860732	IL8	DNAmAge
0.0134292	0.0218141	0.0796577	0.0223094	VEGFA	DNAmAge
-0.00835491	0.1557	0.294568	-0.00674835	CD8A	DNAmAge
0.0391375	1.49696e-12	1.04787e-10	0.462792	CDCP1	DNAmAge
0.00333519	0.565897	0.64939	0.000824669	CD244	DNAmAge
0.0043275	0.465133	0.561368	0.00143856	IL7	DNAmAge
0.0126714	0.0233987	0.0796577	0.0206646	OPG	DNAmAge
0.0114163	0.0528065	0.132016	0.0145822	LAP_TGF_beta_1	DNAmAge
0.00690275	0.208314	0.355657	0.00470273	uPA	DNAmAge
0.0220377	0.000154417	0.00137686	0.0839924	IL6	DNAmAge
0.00797203	0.162512	0.299363	0.00629085	MCP_1	DNAmAge
0.00452243	0.44353	0.546504	0.00159676	IL_17A	DNAmAge
0.0118071	0.0456829	0.119666	0.0158244	CXCL11	DNAmAge
0.00452577	0.44501	0.546504	0.0015914	AXIN1	DNAmAge
0.00498993	0.346792	0.45211	0.00229502	TRAIL	DNAmAge
0.00897033	0.128523	0.264606	0.00799273	CXCL9	DNAmAge
0.018601	0.00148121	0.0103685	0.0526292	CST5	DNAmAge
0.0125533	0.0334974	0.0977007	0.018516	OSM	DNAmAge
0.0117778	0.0459038	0.119666	0.0157605	CXCL1	DNAmAge
0.00643306	0.262738	0.427714	0.00373424	CCL4	DNAmAge
-0.00548581	0.347315	0.45211	-0.0025195	CD6	DNAmAge
0.00166546	0.775465	0.810188	0.000183929	SCF	DNAmAge
0.0133832	0.0228948	0.0796577	0.0219519	IL18	DNAmAge
0.00130318	0.825302	0.849576	0.000108668	TGF_alpha	DNAmAge
0.0289903	1.44665e-07	3.37552e-06	0.198283	MCP_4	DNAmAge
0.0309811	7.38977e-09	2.58642e-07	0.251919	CCL11	DNAmAge
0.0104329	0.0760967	0.177559	0.0116706	TNFSF14	DNAmAge
0.00406813	0.49024	0.581641	0.00125946	FGF_23	DNAmAge
0.0220012	0.000157356	0.00137686	0.0836732	MMP_1	DNAmAge
0.00587661	0.315313	0.45211	0.0029457	LIF_R	DNAmAge
0.00549393	0.354339	0.45211	0.00247546	FGF_21	DNAmAge
-0.00671924	0.248899	0.414832	-0.00405826	CCL19	DNAmAge
0.0149084	0.00793817	0.0370448	0.0313118	IL_15RA	DNAmAge
0.00888625	0.133175	0.265118	0.00778061	IL_10RB	DNAmAge
0.00398252	0.501393	0.584958	0.00119405	IL_18R1	DNAmAge
0.00175333	0.760335	0.806415	0.000208638	PD_L1	DNAmAge
0.0133255	0.0230235	0.0796577	0.021825	CXCL5	DNAmAge
-0.0157419	0.00473608	0.0255019	-0.0365933	TRANCE	DNAmAge
0.0147676	0.00598599	0.0299299	0.0328264	HGF	DNAmAge
-0.0144774	0.0138378	0.0605404	-0.0269125	IL_12B	DNAmAge
0.00923749	0.117511	0.249267	0.00859013	MMP_10	DNAmAge
-0.00316407	0.583451	0.658735	-0.000740378	IL10	DNAmAge
-0.00586621	0.313428	0.45211	-0.00295576	TNF	DNAmAge
0.00210009	0.723524	0.779179	0.000295161	CCL23	DNAmAge
-0.00980871	0.0926406	0.202651	-0.0101343	CD5	DNAmAge
0.0130819	0.0239065	0.0796577	0.021212	CCL3	DNAmAge
0.0225847	8.54364e-05	0.00137686	0.0918827	Flt3L	DNAmAge
0.00637125	0.277961	0.442211	0.00354252	CXCL6	DNAmAge
0.0106699	0.0698961	0.168715	0.0123295	CXCL10	DNAmAge
0.00535024	0.350814	0.45211	0.00243395	4E_BP1	DNAmAge
3.47624e-05	0.995327	0.995327	7.07077e-08	SIRT2	DNAmAge
0.0225062	0.000109553	0.00137686	0.0891329	CCL28	DNAmAge
0.00539907	0.347068	0.45211	0.00248133	DNER	DNAmAge
0.011041	0.0461569	0.119666	0.0147482	EN_RAGE	DNAmAge
0.00750023	0.205296	0.355657	0.00515731	CD40	DNAmAge
-0.00269988	0.648875	0.720972	-0.000507142	IFN_gamma	DNAmAge
0.00802231	0.172863	0.310268	0.00611538	FGF_19	DNAmAge
0.0162377	0.00462604	0.0255019	0.0379117	MCP_2	DNAmAge
0.0128852	0.0250353	0.0796577	0.0206349	CASP_8	DNAmAge
0.0128241	0.0262447	0.079875	0.0202743	CCL25	DNAmAge
0.00555253	0.349008	0.45211	0.00253842	CX3CL1	DNAmAge
-0.00964321	0.0791182	0.178654	-0.0106241	TNFRSF9	DNAmAge
-0.0174075	0.00304337	0.0193669	-0.0438085	NT_3	DNAmAge
0.00533875	0.324292	0.45211	0.00261099	TWEAK	DNAmAge
-0.00545535	0.355229	0.45211	-0.00245213	CCL20	DNAmAge
-0.00243561	0.680966	0.744807	-0.000406441	ST1A1	DNAmAge
-0.000110803	0.984978	0.995327	-7.28349e-07	STAMBP	DNAmAge
-0.00518156	0.353165	0.45211	-0.00234218	ADA	DNAmAge
-0.0215992	0.000205997	0.0016022	-0.0796176	TNFB	DNAmAge
0.00855559	0.136346	0.265118	0.00740364	CSF_1	DNAmAge
0.0266087	0.000167137	0.00146245	0.100499	IL8	DNAmAgeHannum
0.0215585	0.00241631	0.0112761	0.0564152	VEGFA	DNAmAgeHannum
-0.0114644	0.109927	0.197304	-0.0109932	CD8A	DNAmAgeHannum
0.050963	2.43923e-14	1.70746e-12	0.693746	CDCP1	DNAmAgeHannum
0.00302095	0.669848	0.7669	0.000525717	CD244	DNAmAgeHannum
0.00938239	0.193452	0.28812	0.00669365	IL7	DNAmAgeHannum
0.0192837	0.00452772	0.0186435	0.0452032	OPG	DNAmAgeHannum
0.0141344	0.0492557	0.11493	0.0184813	LAP_TGF_beta_1	DNAmAgeHannum
0.0100491	0.132757	0.232325	0.00881253	uPA	DNAmAgeHannum
0.0325805	3.72908e-06	6.52589e-05	0.17686	IL6	DNAmAgeHannum
0.0119137	0.0865916	0.163822	0.0126586	MCP_1	DNAmAgeHannum
0.00570643	0.427835	0.544518	0.00210409	IL_17A	DNAmAgeHannum
0.0176743	0.0139308	0.04149	0.0328039	CXCL11	DNAmAgeHannum
0.00424236	0.557252	0.650128	0.00107734	AXIN1	DNAmAgeHannum
0.00653908	0.311916	0.445594	0.00330853	TRAIL	DNAmAgeHannum
0.0172966	0.015801	0.0442427	0.0311566	CXCL9	DNAmAgeHannum
0.0256593	0.000308711	0.00196453	0.0900757	CST5	DNAmAgeHannum
0.0219095	0.00220933	0.0110466	0.058186	OSM	DNAmAgeHannum
0.0153315	0.0329734	0.0824335	0.0227188	CXCL1	DNAmAgeHannum
0.0127227	0.0686351	0.153541	0.0148023	CCL4	DNAmAgeHannum
-0.00670751	0.346028	0.457018	-0.00309142	CD6	DNAmAgeHannum
0.00294378	0.679254	0.7669	0.000494459	SCF	DNAmAgeHannum
0.0169585	0.0180119	0.0484936	0.0295831	IL18	DNAmAgeHannum
0.0085544	0.233993	0.34124	0.00539609	TGF_alpha	DNAmAgeHannum
0.0371051	3.03134e-08	7.07313e-07	0.27897	MCP_4	DNAmAgeHannum
0.0369306	1.68819e-08	5.90868e-07	0.287046	CCL11	DNAmAgeHannum
0.0187692	0.0085723	0.030003	0.038794	TNFSF14	DNAmAgeHannum
0.00650387	0.365524	0.473827	0.00284274	FGF_23	DNAmAgeHannum
0.0259745	0.000257442	0.0018021	0.0932308	MMP_1	DNAmAgeHannum
0.0046677	0.513378	0.630465	0.00135159	LIF_R	DNAmAgeHannum
0.0097598	0.176745	0.281185	0.00734574	FGF_21	DNAmAgeHannum
0.000473923	0.946912	0.987039	1.12274e-05	CCL19	DNAmAgeHannum
0.0182171	0.00780949	0.0287718	0.0383903	IL_15RA	DNAmAgeHannum
0.0126577	0.0791155	0.153836	0.0139454	IL_10RB	DNAmAgeHannum
0.0117713	0.102285	0.18842	0.0116558	IL_18R1	DNAmAgeHannum
0.000800725	0.909057	0.978984	3.31573e-05	PD_L1	DNAmAgeHannum
0.0178081	0.0126255	0.040172	0.0338132	CXCL5	DNAmAgeHannum
-0.020101	0.00307314	0.013445	-0.0505021	TRANCE	DNAmAgeHannum
0.0252264	0.000102382	0.00102382	0.100648	HGF	DNAmAgeHannum
-0.0129016	0.0730235	0.153541	-0.0146631	IL_12B	DNAmAgeHannum
0.00938123	0.192774	0.28812	0.00670711	MMP_10	DNAmAgeHannum
-0.000347448	0.960632	0.987039	-6.06058e-06	IL10	DNAmAgeHannum
-0.00548648	0.439669	0.549586	-0.00195798	TNF	DNAmAgeHannum
0.000668889	0.926394	0.982539	2.22101e-05	CCL23	DNAmAgeHannum
-0.0126577	0.0750298	0.153541	-0.014237	CD5	DNAmAgeHannum
0.0246428	0.000432486	0.00252284	0.0828992	CCL3	DNAmAgeHannum
0.0306111	1.1531e-05	0.000161435	0.151162	Flt3L	DNAmAgeHannum
0.00699135	0.329064	0.451657	0.00337486	CXCL6	DNAmAgeHannum
0.0193405	0.00678258	0.0263767	0.0419419	CXCL10	DNAmAgeHannum
0.0044035	0.52911	0.638582	0.00121736	4E_BP1	DNAmAgeHannum
-0.000972926	0.893078	0.976804	-4.77811e-05	SIRT2	DNAmAgeHannum
0.0260606	0.000245758	0.0018021	0.0940657	CCL28	DNAmAgeHannum
0.000237784	0.972938	0.987039	2.83315e-06	DNER	DNAmAgeHannum
0.0140472	0.0374146	0.0903112	0.0200447	EN_RAGE	DNAmAgeHannum
0.0100726	0.16287	0.265137	0.00793882	CD40	DNAmAgeHannum
0.0071387	0.323066	0.451657	0.00350302	IFN_gamma	DNAmAgeHannum
0.0104488	0.145307	0.242178	0.00875307	FGF_19	DNAmAgeHannum
0.0223972	0.00131786	0.00709618	0.0645068	MCP_2	DNAmAgeHannum
0.0124374	0.0767704	0.153541	0.0138653	CASP_8	DNAmAgeHannum
0.0172272	0.0142252	0.04149	0.0318176	CCL25	DNAmAgeHannum
0.0094996	0.188424	0.28812	0.00688592	CX3CL1	DNAmAgeHannum
-0.011854	0.0767162	0.153541	-0.0132186	TNFRSF9	DNAmAgeHannum
-0.0181394	0.011571	0.0385698	-0.0351292	NT_3	DNAmAgeHannum
0.00624102	0.344754	0.457018	0.00288641	TWEAK	DNAmAgeHannum
-0.00224883	0.754863	0.838736	-0.000274654	CCL20	DNAmAgeHannum
-0.00424085	0.557086	0.650128	-0.00107751	ST1A1	DNAmAgeHannum
4.77419e-05	0.994692	0.994692	1.1035e-07	STAMBP	DNAmAgeHannum
-0.00991422	0.14456	0.242178	-0.00832748	ADA	DNAmAgeHannum
-0.0275522	0.000100787	0.00102382	-0.110115	TNFB	DNAmAgeHannum
0.0149899	0.0318542	0.0824335	0.0224374	CSF_1	DNAmAgeHannum
0.0186148	0.00073441	0.00395452	0.0583401	IL8	DNAmPhenoAge
0.0176392	0.001389	0.00607688	0.0504005	VEGFA	DNAmPhenoAge
-0.00601822	0.281174	0.437381	-0.00331619	CD8A	DNAmPhenoAge
0.0391044	5.83162e-14	4.08214e-12	0.517516	CDCP1	DNAmPhenoAge
0.000144276	0.979107	0.99053	1.32299e-06	CD244	DNAmPhenoAge
0.0053533	0.340279	0.486113	0.00250623	IL7	DNAmPhenoAge
0.0173804	0.000957645	0.00478823	0.0524678	OPG	DNAmPhenoAge
0.00891338	0.111237	0.210447	0.00850116	LAP_TGF_beta_1	DNAmPhenoAge
0.00546712	0.293415	0.446502	0.00291134	uPA	DNAmPhenoAge
0.0247324	6.42592e-06	0.000112454	0.128412	IL6	DNAmPhenoAge
0.00991646	0.0663777	0.154362	0.0116814	MCP_1	DNAmPhenoAge
0.00553668	0.322136	0.477347	0.00272383	IL_17A	DNAmPhenoAge
0.012049	0.0313263	0.0783157	0.0181228	CXCL11	DNAmPhenoAge
-0.000290298	0.958812	0.987012	-5.30275e-06	AXIN1	DNAmPhenoAge
0.00570403	0.25634	0.417298	0.00337213	TRAIL	DNAmPhenoAge
0.0101843	0.0683603	0.154362	0.0118667	CXCL9	DNAmPhenoAge
0.0181463	0.00106293	0.00496032	0.0539578	CST5	DNAmPhenoAge
0.0191055	0.000574326	0.0036548	0.061918	OSM	DNAmPhenoAge
0.0100603	0.072304	0.158165	0.0114772	CXCL1	DNAmPhenoAge
0.00944664	0.0821085	0.1741	0.0102554	CCL4	DNAmPhenoAge
-0.00514734	0.352251	0.493151	-0.00233251	CD6	DNAmPhenoAge
-0.00127247	0.818178	0.867764	-0.000110899	SCF	DNAmPhenoAge
0.013333	0.016725	0.0509022	0.0236878	IL18	DNAmPhenoAge
0.00644295	0.24891	0.414851	0.00389126	TGF_alpha	DNAmPhenoAge
0.0284975	4.54925e-08	1.46221e-06	0.20923	MCP_4	DNAmPhenoAge
0.0276185	6.2666e-08	1.46221e-06	0.198935	CCL11	DNAmPhenoAge
0.0120846	0.0298916	0.0774967	0.0184223	TNFSF14	DNAmPhenoAge
0.00478502	0.391811	0.527438	0.00194713	FGF_23	DNAmPhenoAge
0.0241577	1.0625e-05	0.000119329	0.120152	MMP_1	DNAmPhenoAge
0.0045745	0.409798	0.534745	0.0017723	LIF_R	DNAmPhenoAge
0.0035144	0.532186	0.620884	0.000962723	FGF_21	DNAmPhenoAge
-6.56729e-05	0.99053	0.99053	-2.71393e-07	CCL19	DNAmPhenoAge
0.0141505	0.00785656	0.0274979	0.0297835	IL_15RA	DNAmPhenoAge
0.0128173	0.0218373	0.0611443	0.0212869	IL_10RB	DNAmPhenoAge
0.00965613	0.0845627	0.1741	0.0103593	IL_18R1	DNAmPhenoAge
0.0034599	0.525269	0.620884	0.000967449	PD_L1	DNAmPhenoAge
0.0131997	0.0174728	0.0509622	0.0232004	CXCL5	DNAmPhenoAge
-0.018375	0.000473057	0.0033114	-0.0610985	TRANCE	DNAmPhenoAge
0.0172575	0.000662385	0.00386391	0.0548597	HGF	DNAmPhenoAge
-0.0119001	0.03313	0.0799689	-0.0176095	IL_12B	DNAmPhenoAge
0.00781199	0.162831	0.299952	0.0061579	MMP_10	DNAmPhenoAge
0.0024665	0.652075	0.748283	0.000458035	IL10	DNAmPhenoAge
-0.00357773	0.516919	0.620884	-0.0010253	TNF	DNAmPhenoAge
0.00056084	0.920625	0.961847	2.01439e-05	CCL23	DNAmPhenoAge
-0.00924188	0.0946427	0.186978	-0.00946288	CD5	DNAmPhenoAge
0.019258	0.000402098	0.00312743	0.0653937	CCL3	DNAmPhenoAge
0.0237569	1.19329e-05	0.000119329	0.116961	Flt3L	DNAmPhenoAge
0.003946	0.478783	0.598478	0.00126217	CXCL6	DNAmPhenoAge
0.0151186	0.00647358	0.02385	0.0330924	CXCL10	DNAmPhenoAge
0.00221448	0.683978	0.759975	0.000365297	4E_BP1	DNAmPhenoAge
-0.00512522	0.361903	0.49673	-0.00226231	SIRT2	DNAmPhenoAge
0.0241082	1.11367e-05	0.000119329	0.119414	CCL28	DNAmPhenoAge
0.00165642	0.761103	0.81965	0.000196379	DNER	DNAmPhenoAge
0.0116152	0.0267378	0.0719863	0.0182693	EN_RAGE	DNAmPhenoAge
0.00401209	0.47534	0.598478	0.00129589	CD40	DNAmPhenoAge
0.00230205	0.682146	0.759975	0.000382422	IFN_gamma	DNAmPhenoAge
0.00457842	0.412518	0.534745	0.00176067	FGF_19	DNAmPhenoAge
0.0161527	0.00293173	0.0120718	0.0409127	MCP_2	DNAmPhenoAge
0.00710076	0.194452	0.349017	0.00504997	CASP_8	DNAmPhenoAge
0.0143662	0.00846757	0.0282252	0.0297702	CCL25	DNAmPhenoAge
0.00670169	0.232792	0.403144	0.00424239	CX3CL1	DNAmPhenoAge
-0.00866513	0.0961603	0.186978	-0.00881247	TNFRSF9	DNAmPhenoAge
-0.0152129	0.00637994	0.02385	-0.033395	NT_3	DNAmPhenoAge
0.00607964	0.236127	0.403144	0.00381105	TWEAK	DNAmPhenoAge
-0.00188842	0.735892	0.804882	-0.000251511	CCL20	DNAmPhenoAge
-0.00627732	0.263015	0.418433	-0.00364097	ST1A1	DNAmPhenoAge
-0.00380645	0.494786	0.607632	-0.00116318	STAMBP	DNAmPhenoAge
-0.00518127	0.327324	0.477347	-0.00251303	ADA	DNAmPhenoAge
-0.020552	0.000194524	0.00170208	-0.0762689	TNFB	DNAmPhenoAge
0.0136826	0.0115531	0.03676	0.0265073	CSF_1	DNAmPhenoAge
0.0282725	2.80758e-05	0.000218368	0.128687	IL8	DNAmGrimAgeBasedOnPredictedAge
0.0254071	0.000176211	0.00102019	0.0953775	VEGFA	DNAmGrimAgeBasedOnPredictedAge
-0.0109192	0.112277	0.182777	-0.01037	CD8A	DNAmGrimAgeBasedOnPredictedAge
0.0506487	1.8586e-15	1.30102e-13	0.746096	CDCP1	DNAmGrimAgeBasedOnPredictedAge
0.0046176	0.496498	0.579247	0.00140413	CD244	DNAmGrimAgeBasedOnPredictedAge
0.0106966	0.121676	0.193575	0.00978519	IL7	DNAmGrimAgeBasedOnPredictedAge
0.0193061	0.00300468	0.0100156	0.0486939	OPG	DNAmGrimAgeBasedOnPredictedAge
0.0179949	0.00877494	0.0236248	0.0370111	LAP_TGF_beta_1	DNAmGrimAgeBasedOnPredictedAge
0.00954491	0.136398	0.212174	0.00825819	uPA	DNAmGrimAgeBasedOnPredictedAge
0.0355736	1.09092e-07	1.90911e-06	0.247671	IL6	DNAmGrimAgeBasedOnPredictedAge
0.0167627	0.0115572	0.0299632	0.0324718	MCP_1	DNAmGrimAgeBasedOnPredictedAge
0.0112059	0.103507	0.17672	0.0110382	IL_17A	DNAmGrimAgeBasedOnPredictedAge
0.0218756	0.00142079	0.00552528	0.0622901	CXCL11	DNAmGrimAgeBasedOnPredictedAge
0.00673199	0.330951	0.454246	0.00323295	AXIN1	DNAmGrimAgeBasedOnPredictedAge
0.00991907	0.108943	0.181572	0.00955008	TRAIL	DNAmGrimAgeBasedOnPredictedAge
0.0207494	0.00242794	0.00864363	0.0542546	CXCL9	DNAmGrimAgeBasedOnPredictedAge
0.0258059	0.000150086	0.000955092	0.0986729	CST5	DNAmGrimAgeBasedOnPredictedAge
0.0190326	0.00564711	0.0164707	0.0427885	OSM	DNAmGrimAgeBasedOnPredictedAge
0.0152972	0.0263956	0.059603	0.0241462	CXCL1	DNAmGrimAgeBasedOnPredictedAge
0.0155257	0.0201523	0.047022	0.0263266	CCL4	DNAmGrimAgeBasedOnPredictedAge
-0.00285119	0.676342	0.731317	-0.000484229	CD6	DNAmGrimAgeBasedOnPredictedAge
0.00282379	0.67908	0.731317	0.000474621	SCF	DNAmGrimAgeBasedOnPredictedAge
0.0218647	0.00138033	0.00552528	0.0625335	IL18	DNAmGrimAgeBasedOnPredictedAge
0.0126204	0.0663905	0.125604	0.0148655	TGF_alpha	DNAmGrimAgeBasedOnPredictedAge
0.0398569	3.62091e-10	8.44879e-09	0.376296	MCP_4	DNAmGrimAgeBasedOnPredictedAge
0.0408411	4.20879e-11	1.47308e-09	0.423761	CCL11	DNAmGrimAgeBasedOnPredictedAge
0.0222358	0.00110297	0.0048255	0.065761	TNFSF14	DNAmGrimAgeBasedOnPredictedAge
0.00636711	0.355448	0.466155	0.00286025	FGF_23	DNAmGrimAgeBasedOnPredictedAge
0.0268395	7.8256e-05	0.000547792	0.110216	MMP_1	DNAmGrimAgeBasedOnPredictedAge
0.00571232	0.403946	0.501352	0.00224881	LIF_R	DNAmGrimAgeBasedOnPredictedAge
0.0115624	0.0946737	0.166709	0.0118373	FGF_21	DNAmGrimAgeBasedOnPredictedAge
0.000116571	0.98637	0.98637	6.94783e-07	CCL19	DNAmGrimAgeBasedOnPredictedAge
0.0231866	0.000377648	0.00176236	0.0793656	IL_15RA	DNAmGrimAgeBasedOnPredictedAge
0.0115337	0.0952623	0.166709	0.0117768	IL_10RB	DNAmGrimAgeBasedOnPredictedAge
0.0134283	0.0515589	0.100253	0.0172916	IL_18R1	DNAmGrimAgeBasedOnPredictedAge
0.00555311	0.408244	0.501352	0.00216061	PD_L1	DNAmGrimAgeBasedOnPredictedAge
0.0197893	0.00374835	0.0119266	0.0480119	CXCL5	DNAmGrimAgeBasedOnPredictedAge
-0.0185474	0.00441335	0.0134319	-0.0436834	TRANCE	DNAmGrimAgeBasedOnPredictedAge
0.029693	1.46746e-06	2.05445e-05	0.173212	HGF	DNAmGrimAgeBasedOnPredictedAge
-0.0122813	0.0750858	0.138316	-0.0138096	IL_12B	DNAmGrimAgeBasedOnPredictedAge
0.0147486	0.0320947	0.0702072	0.022028	MMP_10	DNAmGrimAgeBasedOnPredictedAge
-0.000421413	0.950205	0.98637	-9.34801e-06	IL10	DNAmGrimAgeBasedOnPredictedAge
-0.00590227	0.385779	0.490991	-0.00244154	TNF	DNAmGrimAgeBasedOnPredictedAge
0.00383916	0.580064	0.654911	0.000908053	CCL23	DNAmGrimAgeBasedOnPredictedAge
-0.00556584	0.415583	0.501566	-0.00212249	CD5	DNAmGrimAgeBasedOnPredictedAge
0.0286032	1.7738e-05	0.000155207	0.135896	CCL3	DNAmGrimAgeBasedOnPredictedAge
0.0297437	8.64627e-06	0.000100873	0.150597	Flt3L	DNAmGrimAgeBasedOnPredictedAge
0.00673344	0.326833	0.454246	0.00327026	CXCL6	DNAmGrimAgeBasedOnPredictedAge
0.0170936	0.0126813	0.0317032	0.0324238	CXCL10	DNAmGrimAgeBasedOnPredictedAge
0.00507256	0.449416	0.533206	0.00176196	4E_BP1	DNAmGrimAgeBasedOnPredictedAge
-0.00014317	0.98354	0.98637	-1.03196e-06	SIRT2	DNAmGrimAgeBasedOnPredictedAge
0.0294934	1.31912e-05	0.000131912	0.14392	CCL28	DNAmGrimAgeBasedOnPredictedAge
0.000224777	0.973316	0.98637	2.64029e-06	DNER	DNAmGrimAgeBasedOnPredictedAge
0.0131378	0.0423729	0.0898819	0.018037	EN_RAGE	DNAmGrimAgeBasedOnPredictedAge
0.0167544	0.0149851	0.0361709	0.0305657	CD40	DNAmGrimAgeBasedOnPredictedAge
0.00634577	0.359606	0.466155	0.00281862	IFN_gamma	DNAmGrimAgeBasedOnPredictedAge
0.00731584	0.288085	0.41155	0.00395406	FGF_19	DNAmGrimAgeBasedOnPredictedAge
0.0247857	0.000196527	0.00102019	0.0918703	MCP_2	DNAmGrimAgeBasedOnPredictedAge
0.0176318	0.00856824	0.0236248	0.0364469	CASP_8	DNAmGrimAgeBasedOnPredictedAge
0.0203161	0.00246961	0.00864363	0.0529717	CCL25	DNAmGrimAgeBasedOnPredictedAge
0.0100428	0.14677	0.223346	0.00836931	CX3CL1	DNAmGrimAgeBasedOnPredictedAge
-0.00599567	0.351682	0.466155	-0.00272114	TNFRSF9	DNAmGrimAgeBasedOnPredictedAge
-0.0138071	0.0456021	0.0938866	-0.0185156	NT_3	DNAmGrimAgeBasedOnPredictedAge
0.00858969	0.174478	0.259861	0.00651321	TWEAK	DNAmGrimAgeBasedOnPredictedAge
0.00445113	0.519001	0.595575	0.00126782	CCL20	DNAmGrimAgeBasedOnPredictedAge
-0.00143867	0.835462	0.886096	-0.000112322	ST1A1	DNAmGrimAgeBasedOnPredictedAge
0.00342375	0.61863	0.687367	0.000714087	STAMBP	DNAmGrimAgeBasedOnPredictedAge
-0.00705302	0.279503	0.407609	-0.00390464	ADA	DNAmGrimAgeBasedOnPredictedAge
-0.0252669	0.000204038	0.00102019	-0.0932421	TNFB	DNAmGrimAgeBasedOnPredictedAge
0.0131581	0.049602	0.099204	0.0171648	CSF_1	DNAmGrimAgeBasedOnPredictedAge
0.0246854	1.59646e-05	0.000176484	0.118412	IL8	Age
0.0181827	0.00170675	0.00796482	0.0503266	VEGFA	Age
-0.0119409	0.0409748	0.0928642	-0.0165678	CD8A	Age
0.0448554	7.79669e-17	5.45768e-15	0.722535	CDCP1	Age
0.0019302	0.73785	0.807023	0.000254848	CD244	Age
0.00549208	0.351511	0.473187	0.00249374	IL7	Age
0.0165972	0.00272715	0.0112295	0.04256	OPG	Age
0.0121914	0.0376265	0.0928642	0.0173667	LAP_TGF_beta_1	Age
0.0105613	0.0524807	0.108049	0.0135185	uPA	Age
0.0249467	1.4806e-05	0.000176484	0.120482	IL6	Age
0.0156151	0.00564822	0.0188274	0.035104	MCP_1	Age
0.00340039	0.561139	0.657629	0.00085326	IL_17A	Age
0.0140581	0.0164238	0.0479027	0.025087	CXCL11	Age
0.0026361	0.654789	0.727543	0.000484775	AXIN1	Age
0.00848952	0.107092	0.180134	0.00823691	TRAIL	Age
0.0165697	0.00447698	0.0164941	0.0389224	CXCL9	Age
0.023544	4.37683e-05	0.000382973	0.102625	CST5	Age
0.00968527	0.100108	0.179682	0.00968071	OSM	Age
0.0122338	0.036518	0.0928642	0.0175859	CXCL1	Age
0.0116478	0.0406643	0.0928642	0.0161995	CCL4	Age
-0.00177997	0.759211	0.817612	-0.000212951	CD6	Age
0.00327146	0.573077	0.657629	0.000790998	SCF	Age
0.0176302	0.00247174	0.0108139	0.045962	IL18	Age
0.00601072	0.305724	0.428013	0.00309355	TGF_alpha	Age
0.0327683	1.5715e-09	3.66684e-08	0.288482	MCP_4	Age
0.0354032	1.67187e-11	5.85156e-10	0.381533	CCL11	Age
0.0120148	0.0390194	0.0928642	0.0169254	TNFSF14	Age
0.00640818	0.274395	0.408673	0.00359899	FGF_23	Age
0.0220138	0.000140179	0.000817711	0.084826	MMP_1	Age
0.00535047	0.358365	0.473312	0.00238457	LIF_R	Age
0.0073013	0.215444	0.335136	0.00486752	FGF_21	Age
-0.00151567	0.79371	0.841814	-0.000152079	CCL19	Age
0.0188112	0.000712745	0.00383786	0.0592001	IL_15RA	Age
0.0117018	0.0462192	0.101104	0.0156239	IL_10RB	Age
0.00671803	0.251215	0.382284	0.00403051	IL_18R1	Age
0.000767149	0.893344	0.919618	3.75761e-05	PD_L1	Age
0.0163581	0.00491653	0.0172079	0.0377601	CXCL5	Age
-0.0162725	0.0032607	0.0126805	-0.0404647	TRANCE	Age
0.020599	0.000101464	0.00064568	0.0822662	HGF	Age
-0.0102255	0.0818205	0.157666	-0.0111165	IL_12B	Age
0.0119676	0.0411256	0.0928642	0.0165858	MMP_10	Age
-0.00358182	0.532757	0.654263	-0.000979523	IL10	Age
-0.00569493	0.325521	0.446794	-0.00277583	TNF	Age
0.000303749	0.9589	0.9589	5.53637e-06	CCL23	Age
-0.00609344	0.294399	0.42057	-0.00323601	CD5	Age
0.0224939	7.78681e-05	0.000605641	0.0924195	CCL3	Age
0.0275034	1.20229e-06	2.10401e-05	0.16282	Flt3L	Age
0.00502587	0.39017	0.49658	0.00205431	CXCL6	Age
0.0149237	0.0105632	0.0321488	0.0294923	CXCL10	Age
0.00323105	0.571627	0.657629	0.00078478	4E_BP1	Age
-0.00473343	0.42167	0.527088	-0.00177517	SIRT2	Age
0.0247051	1.76484e-05	0.000176484	0.117431	CCL28	Age
-0.000784657	0.890321	0.919618	-3.95885e-05	DNER	Age
0.00953171	0.0839324	0.157666	0.0102568	EN_RAGE	Age
0.0101074	0.0855903	0.157666	0.0107905	CD40	Age
0.00332751	0.572769	0.657629	0.000805324	IFN_gamma	Age
0.00933508	0.108081	0.180134	0.00902005	FGF_19	Age
0.0189061	0.000883575	0.00441788	0.0577347	MCP_2	Age
0.0112062	0.0505365	0.107199	0.0145276	CASP_8	Age
0.0156518	0.00620939	0.0197571	0.0345428	CCL25	Age
0.0106667	0.0691215	0.138243	0.0123775	CX3CL1	Age
-0.0058806	0.282294	0.411679	-0.00323021	TNFRSF9	Age
-0.0139111	0.0177636	0.0497381	-0.0243509	NT_3	Age
0.00680157	0.205722	0.327285	0.00467076	TWEAK	Age
-0.000622369	0.915448	0.928715	-2.3878e-05	CCL20	Age
-0.00511526	0.384316	0.49658	-0.00212443	ST1A1	Age
-0.0029531	0.613179	0.692299	-0.000627276	STAMBP	Age
-0.00714212	0.198119	0.322519	-0.00502144	ADA	Age
-0.0225327	9.75432e-05	0.00064568	-0.0903744	TNFB	Age
0.00916773	0.107922	0.180134	0.00886417	CSF_1	Age
0.00400876	0.759484	0.911501	0.000478974	IL8	IEAA
-0.0150453	0.249544	0.801632	-0.0090701	VEGFA	IEAA
0.0122539	0.349184	0.801632	0.00559938	CD8A	IEAA
-0.0119699	0.357868	0.801632	-0.00534188	CDCP1	IEAA
0.011462	0.374118	0.801632	0.00489419	CD244	IEAA
-0.00545977	0.678353	0.911501	-0.000920213	IL7	IEAA
-0.0153185	0.219277	0.801632	-0.010095	OPG	IEAA
-0.00119447	0.927642	0.941086	-3.8963e-05	LAP_TGF_beta_1	IEAA
-0.0123901	0.309572	0.801632	-0.00630952	uPA	IEAA
-0.0112042	0.39411	0.801632	-0.00453078	IL6	IEAA
-0.0275231	0.0293902	0.437531	-0.0421599	MCP_1	IEAA
0.00500112	0.702987	0.911501	0.000765436	IL_17A	IEAA
-0.0118433	0.368649	0.801632	-0.00513272	CXCL11	IEAA
0.0125695	0.339381	0.801632	0.00589904	AXIN1	IEAA
-0.0138045	0.240992	0.801632	-0.00853117	TRAIL	IEAA
-0.0263772	0.0437531	0.437531	-0.0358464	CXCL9	IEAA
-0.0170985	0.192837	0.801632	-0.0122221	CST5	IEAA
0.00141439	0.914577	0.941086	5.48494e-05	OSM	IEAA
0.000665319	0.959701	0.959701	1.18853e-05	CXCL1	IEAA
-0.0233576	0.0664469	0.519572	-0.0275041	CCL4	IEAA
-0.0114856	0.375734	0.801632	-0.00488277	CD6	IEAA
-0.00617796	0.633758	0.887261	-0.00122371	SCF	IEAA
-0.00968598	0.460967	0.823466	-0.00325768	IL18	IEAA
-0.0222214	0.0890695	0.519572	-0.0233385	TGF_alpha	IEAA
-0.0106934	0.397594	0.801632	-0.00428335	MCP_4	IEAA
-0.00611278	0.621427	0.887261	-0.00126296	CCL11	IEAA
-0.00847042	0.518109	0.830444	-0.00241897	TNFSF14	IEAA
-0.00926881	0.479111	0.823466	-0.00296198	FGF_23	IEAA
0.00497609	0.705142	0.911501	0.00075499	MMP_1	IEAA
0.00859195	0.508922	0.830444	0.00252044	LIF_R	IEAA
0.00443367	0.736704	0.911501	0.00058838	FGF_21	IEAA
-0.0312194	0.0153033	0.357076	-0.05667	CCL19	IEAA
-0.0122699	0.328806	0.801632	-0.00592708	IL_15RA	IEAA
-0.00206337	0.875585	0.91687	-0.00011906	IL_10RB	IEAA
-0.011051	0.400816	0.801632	-0.00438787	IL_18R1	IEAA
0.00422185	0.740872	0.911501	0.000549925	PD_L1	IEAA
-0.00991781	0.448757	0.823466	-0.00345128	CXCL5	IEAA
0.00242364	0.84623	0.91687	0.000175742	TRANCE	IEAA
-0.0214011	0.0744294	0.519572	-0.0241459	HGF	IEAA
-0.0205185	0.117852	0.63459	-0.0190548	IL_12B	IEAA
-0.00347746	0.791363	0.911501	-0.000353394	MMP_10	IEAA
-0.00365032	0.775841	0.911501	-0.000402365	IL10	IEAA
-0.00199346	0.877576	0.91687	-0.00011306	TNF	IEAA
0.00933366	0.478841	0.823466	0.00298498	CCL23	IEAA
-0.00633671	0.625837	0.887261	-0.00128977	CD5	IEAA
-0.0383999	0.00271053	0.189737	-0.0985705	CCL3	IEAA
-0.0131075	0.312954	0.801632	-0.006613	Flt3L	IEAA
0.00821087	0.52942	0.830444	0.00226784	CXCL6	IEAA
-0.0223218	0.0879197	0.519572	-0.0235699	CXCL10	IEAA
0.0102158	0.42264	0.8218	0.00382101	4E_BP1	IEAA
0.0225583	0.0859777	0.519572	0.0240384	SIRT2	IEAA
-0.00284409	0.828825	0.91687	-0.000231899	CCL28	IEAA
0.0257256	0.0428765	0.437531	0.035187	DNER	IEAA
0.00247906	0.840997	0.91687	0.000186439	EN_RAGE	IEAA
-0.00347689	0.791883	0.911501	-0.000352346	CD40	IEAA
-0.0321098	0.0140854	0.357076	-0.0594427	IFN_gamma	IEAA
0.00341559	0.794308	0.911501	0.000341597	FGF_19	IEAA
-0.00652941	0.611478	0.887261	-0.00139481	MCP_2	IEAA
0.0131307	0.306202	0.801632	0.00674908	CASP_8	IEAA
-0.0090522	0.482316	0.823466	-0.00286655	CCL25	IEAA
-0.018048	0.170017	0.793411	-0.0138881	CX3CL1	IEAA
-0.0111828	0.360583	0.801632	-0.00495393	TNFRSF9	IEAA
-0.0198293	0.131556	0.657781	-0.0174674	NT_3	IEAA
-0.00532812	0.658145	0.903336	-0.000968005	TWEAK	IEAA
-0.0264272	0.0429544	0.437531	-0.0361258	CCL20	IEAA
0.0122095	0.353053	0.801632	0.00552063	ST1A1	IEAA
0.0144802	0.267245	0.801632	0.00829847	STAMBP	IEAA
0.00771609	0.533857	0.830444	0.00210322	ADA	IEAA
0.00628687	0.632234	0.887261	0.00125186	TNFB	IEAA
-0.002321	0.856013	0.91687	-0.000156713	CSF_1	IEAA
-0.00852286	0.501465	0.996225	-0.00255481	IL8	EEAA
-0.00118717	0.925396	0.996225	-3.99747e-05	VEGFA	EEAA
0.00610471	0.630479	0.996225	0.00122295	CD8A	EEAA
0.00109573	0.930837	0.996225	3.41062e-05	CDCP1	EEAA
0.00716269	0.566647	0.996225	0.00176694	CD244	EEAA
0.0124887	0.327025	0.996225	0.00606223	IL7	EEAA
9.57085e-05	0.99369	0.996225	2.63106e-07	OPG	EEAA
0.000697265	0.956361	0.996225	1.35115e-05	LAP_TGF_beta_1	EEAA
-0.0113505	0.336679	0.996225	-0.00536631	uPA	EEAA
0.0200079	0.11545	0.996225	0.0187595	IL6	EEAA
-0.0298317	0.0146644	0.513253	-0.0547034	MCP_1	EEAA
0.00273223	0.829768	0.996225	0.000221429	IL_17A	EEAA
0.0131232	0.303673	0.996225	0.00679248	CXCL11	EEAA
0.00221153	0.862391	0.996225	0.000142192	AXIN1	EEAA
-0.0130233	0.253567	0.996225	-0.00776069	TRAIL	EEAA
-0.000597514	0.962576	0.996225	-9.89793e-06	CXCL9	EEAA
-0.0023536	0.853493	0.996225	-0.000161928	CST5	EEAA
0.0501362	6.32204e-05	0.00442543	0.210529	OSM	EEAA
0.00619519	0.627101	0.996225	0.00125554	CXCL1	EEAA
-0.00334806	0.786778	0.996225	-0.000348694	CCL4	EEAA
-0.0154981	0.216882	0.996225	-0.0102873	CD6	EEAA
-0.00350111	0.780505	0.996225	-0.000376804	SCF	EEAA
-0.0112536	0.376453	0.996225	-0.0047748	IL18	EEAA
0.0101681	0.423153	0.996225	0.00379781	TGF_alpha	EEAA
-0.00133524	0.913249	0.996225	-5.2623e-05	MCP_4	EEAA
-0.0143852	0.229626	0.996225	-0.00919187	CCL11	EEAA
0.0245236	0.0524849	0.918485	0.0313893	TNFSF14	EEAA
-0.00466956	0.712959	0.996225	-0.000686125	FGF_23	EEAA
0.00495573	0.69728	0.996225	0.000776031	MMP_1	EEAA
-0.00843221	0.503402	0.996225	-0.00251352	LIF_R	EEAA
-0.00125819	0.921554	0.996225	-4.46396e-05	FGF_21	EEAA
0.00864569	0.490962	0.996225	0.0026711	CCL19	EEAA
-0.013213	0.277576	0.996225	-0.0073546	IL_15RA	EEAA
-0.00165173	0.897062	0.996225	-7.79243e-05	IL_10RB	EEAA
0.0189586	0.136088	0.996225	0.0164215	IL_18R1	EEAA
5.85161e-05	0.996225	0.996225	9.61055e-08	PD_L1	EEAA
-0.00221248	0.861617	0.996225	-0.000143117	CXCL5	EEAA
-0.00828886	0.493353	0.996225	-0.00254337	TRANCE	EEAA
0.0111372	0.339219	0.996225	0.00522912	HGF	EEAA
-0.00385533	0.762302	0.996225	-0.000454439	IL_12B	EEAA
-0.015362	0.226923	0.996225	-0.00989496	MMP_10	EEAA
0.014706	0.235618	0.996225	0.00923233	IL10	EEAA
0.00117554	0.925295	0.996225	3.96393e-05	TNF	EEAA
0.00147427	0.908132	0.996225	6.17002e-05	CCL23	EEAA
-0.0257119	0.0401701	0.918485	-0.0358963	CD5	EEAA
-0.00726147	0.562364	0.996225	-0.00181524	CCL3	EEAA
6.1255e-05	0.996121	0.996225	1.03393e-07	Flt3L	EEAA
0.00549635	0.663965	0.996225	0.000977552	CXCL6	EEAA
0.0149281	0.239645	0.996225	0.00926186	CXCL10	EEAA
-0.00142112	0.908402	0.996225	-5.92922e-05	4E_BP1	EEAA
0.0138723	0.27676	0.996225	0.00773932	SIRT2	EEAA
-0.00777273	0.541746	0.996225	-0.00206913	CCL28	EEAA
0.00779989	0.528083	0.996225	0.00216289	DNER	EEAA
0.013032	0.275661	0.996225	0.00729303	EN_RAGE	EEAA
-0.00602227	0.637026	0.996225	-0.00117942	CD40	EEAA
0.0105193	0.409409	0.996225	0.00407985	IFN_gamma	EEAA
0.00044217	0.972209	0.996225	5.41222e-06	FGF_19	EEAA
0.00413121	0.740118	0.996225	0.000539946	MCP_2	EEAA
0.000362465	0.976769	0.996225	3.70007e-06	CASP_8	EEAA
-0.00568209	0.649055	0.996225	-0.00106663	CCL25	EEAA
-0.00650064	0.610631	0.996225	-0.00139257	CX3CL1	EEAA
-0.0215877	0.0676574	0.947203	-0.0252508	TNFRSF9	EEAA
-0.0136279	0.285362	0.996225	-0.00742183	NT_3	EEAA
-0.00521578	0.654793	0.996225	-0.000959161	TWEAK	EEAA
-0.00494112	0.697411	0.996225	-0.000773342	CCL20	EEAA
0.00778622	0.541214	0.996225	0.00207605	ST1A1	EEAA
0.0108215	0.392368	0.996225	0.00439685	STAMBP	EEAA
-0.00796785	0.507213	0.996225	-0.002349	ADA	EEAA
-0.00733525	0.564299	0.996225	-0.00182274	TNFB	EEAA
0.0179368	0.146756	0.996225	0.0149486	CSF_1	EEAA
